# Supplementary material for: 5-(2-Meth­oxy­phen­yl)-1,3,4-thia­diazol-2-yl 2-meth­oxy­benzoate hemihydrate
Source: Acta Crystallogr Sect E Struct Rep Online. 2011 Apr 7;67(Pt 5):o1046. doi: 10.1107/S1600536811010373 (PMC3089082; doi:10.1107/S1600536811010373)
Supplement: Supplementary file 2 [file e-67-o1046-Isup2.hkl]

# 
# h,k,l, Fc-squared, Fo-squared, sigma(Fo-squared) and status flag 
# 
data_I
_shelx_title ' I in space group C2/C' 
_shelx_refln_list_code          4 
_shelx_F_calc_maximum      547.30 
_exptl_crystal_F_000      1464.00 
_reflns_d_resolution_high  0.8291 
 
loop_ 
 _symmetry_equiv_pos_as_xyz 
 'x, y, z' 
 '-x, y, -z+1/2' 
 'x+1/2, y+1/2, z' 
 '-x+1/2, y+1/2, -z+1/2' 
 '-x, -y, -z' 
 'x, -y, z-1/2' 
 '-x+1/2, -y+1/2, -z' 
 'x+1/2, -y+1/2, z-1/2' 
 
_cell_length_a    29.8580 
_cell_length_b    14.5420 
_cell_length_c     7.6710 
_cell_angle_alpha  90.000 
_cell_angle_beta   95.190 
_cell_angle_gamma  90.000 
 
_shelx_F_squared_multiplier     1.000 
 
loop_ 
 _refln_index_h 
 _refln_index_k 
 _refln_index_l 
 _refln_F_squared_calc 
 _refln_F_squared_meas 
 _refln_F_squared_sigma 
 _refln_observed_status 
   2   0   0        4.80       24.71      6.95 o 
   4   0   0   165237.33   171297.48    970.59 o 
   6   0   0      115.35      110.79      9.35 o 
   8   0   0     5662.90     5901.69     66.39 o 
  10   0   0      123.58      125.65     14.80 o 
  12   0   0     3981.38     3384.09     64.63 o 
  14   0   0     6380.67     5755.09     82.38 o 
  16   0   0      788.05      791.71     38.55 o 
  18   0   0      112.36       98.92     23.97 o 
  20   0   0     1891.71     2196.92     63.63 o 
  22   0   0      938.91     1004.25     57.99 o 
  24   0   0       27.68      116.04     42.75 o 
  26   0   0     2003.21     1852.82     78.59 o 
  28   0   0       20.81       47.18     47.18 o 
  30   0   0      249.23      262.68     45.19 o 
  32   0   0        7.64        5.28     34.34 o 
  34   0   0       14.86       31.17     33.57 o 
   1   1   0       23.96       18.18      5.09 o 
   3   1   0      174.98      215.88     10.49 o 
   5   1   0     4123.18     3659.17     41.08 o 
   7   1   0       13.12       21.53      9.23 o 
   9   1   0      274.01      314.56     17.98 o 
  11   1   0      588.56      575.72     26.57 o 
  13   1   0      320.42      341.12     23.52 o 
  15   1   0      199.76      188.95     20.66 o 
  17   1   0      175.12      145.99     20.85 o 
  19   1   0      233.90      204.66     27.08 o 
  21   1   0        0.11       18.21     27.33 o 
  23   1   0      138.03      161.53     39.61 o 
  25   1   0       24.04        6.06     42.45 o 
  27   1   0       56.81       89.44     41.74 o 
  29   1   0       17.21       69.20     34.59 o 
  31   1   0       56.98       46.41     38.22 o 
  33   1   0       56.69       22.66     40.28 o 
  35   1   0        2.12       35.92     35.92 o 
   0   2   0    54711.02    56162.30    544.01 o 
   2   2   0       46.72       37.03      7.60 o 
   4   2   0    15128.19    15681.58     87.42 o 
   6   2   0       30.68       38.03      9.36 o 
   8   2   0        5.86        1.89     11.75 o 
  10   2   0      367.69      346.64     17.25 o 
  12   2   0      158.56      129.66     14.42 o 
  14   2   0      103.83      132.34     20.48 o 
  16   2   0      283.65      291.60     29.50 o 
  18   2   0       62.99        5.96     20.87 o 
  20   2   0      526.22      614.16     42.15 o 
  22   2   0       98.84       51.49     36.34 o 
  24   2   0     1178.61     1214.51     69.60 o 
  26   2   0        6.67       11.97     41.88 o 
  28   2   0      182.94      204.07     46.65 o 
  30   2   0       52.41        0.00     39.04 o 
  32   2   0       31.35       72.94     28.65 o 
  34   2   0        0.01       16.53     33.06 o 
   1   3   0     2075.93     2154.17     28.84 o 
   3   3   0     4251.91     4883.27     53.90 o 
   5   3   0     8672.60     9423.68     78.61 o 
   7   3   0     1702.41     1749.05     31.24 o 
   9   3   0     8820.96    10315.27     90.90 o 
  11   3   0     3017.37     2762.99     51.21 o 
  13   3   0        4.26       28.30     14.15 o 
  15   3   0       38.10       25.74     17.16 o 
  17   3   0     1286.21     1219.24     40.81 o 
  19   3   0      956.93      976.96     47.65 o 
  21   3   0     6633.28     6974.92    120.25 o 
  23   3   0      192.67      105.48     48.22 o 
  25   3   0     2720.97     2929.31     92.76 o 
  27   3   0       50.58       43.99     43.99 o 
  29   3   0      109.74       36.75     36.75 o 
  31   3   0       33.94       16.01     37.35 o 
  33   3   0       11.16       39.20     34.30 o 
  35   3   0       28.56        4.35     34.77 o 
   0   4   0    15593.06    18678.16    104.58 o 
   2   4   0      842.29      764.24     19.42 o 
   4   4   0     1492.00     1135.74     34.52 o 
   6   4   0     1668.34     1827.29     36.74 o 
   8   4   0     1557.22     1624.25     46.90 o 
  10   4   0      450.23      458.72     26.63 o 
  12   4   0      310.76      372.84     25.81 o 
  14   4   0       32.76       11.36     19.88 o 
  16   4   0     3238.68     3752.97     77.12 o 
  18   4   0      510.89      614.34     40.57 o 
  20   4   0      504.61      539.53     47.17 o 
  22   4   0     1413.93     1271.08     65.79 o 
  24   4   0     4963.46     5972.67    126.18 o 
  26   4   0      683.55      734.35     58.98 o 
  28   4   0      315.32      328.75     45.73 o 
  30   4   0        4.46       21.74     32.61 o 
  32   4   0        6.81       15.13     35.29 o 
  34   4   0       11.04       52.09     33.97 o 
   1   5   0        0.31        0.65     14.63 o 
   3   5   0      347.23      339.69     22.64 o 
   5   5   0      910.65     1089.08     36.97 o 
   7   5   0     2791.23     2736.60     49.28 o 
   9   5   0     1172.79     1375.03     37.58 o 
  11   5   0      129.69      124.51     17.98 o 
  13   5   0     2560.91     2788.22     52.37 o 
  15   5   0      891.94      856.36     43.10 o 
  17   5   0     8345.00     8019.03    115.01 o 
  19   5   0     1240.30     1478.56     63.77 o 
  21   5   0    12617.45    13952.49    172.87 o 
  23   5   0      804.53      865.00     59.03 o 
  25   5   0     4341.08     4578.73    115.06 o 
  27   5   0        0.01        0.00     37.80 o 
  29   5   0      256.26      308.23     44.94 o 
  31   5   0        3.28       23.37     31.16 o 
  33   5   0        1.07       25.83     37.57 o 
   0   6   0    22594.37    19462.16    129.82 o 
   2   6   0       50.59       21.08     15.05 o 
   4   6   0     2875.28     3343.09     61.36 o 
   6   6   0       57.74       46.29     19.84 o 
   8   6   0     1231.48     1424.24     45.52 o 
  10   6   0      189.48      114.50     21.97 o 
  12   6   0      118.52      137.84     30.29 o 
  14   6   0       39.95       35.41     23.61 o 
  16   6   0     1573.15     1730.83     61.09 o 
  18   6   0      306.90      287.97     40.54 o 
  20   6   0      209.27      182.57     40.57 o 
  22   6   0       81.57       98.71     34.83 o 
  24   6   0      896.34      918.12     66.60 o 
  26   6   0        5.06        5.72     42.93 o 
  28   6   0        9.14       25.08     33.44 o 
  30   6   0        0.13       26.58     34.56 o 
  32   6   0       45.94       59.17     36.98 o 
   1   7   0      433.20      422.84     22.98 o 
   3   7   0      644.20      652.80     30.79 o 
   5   7   0      497.84      505.73     35.52 o 
   7   7   0     1381.01     1244.08     45.83 o 
   9   7   0     1512.18     1875.89     58.11 o 
  11   7   0     1387.16     1149.36     50.25 o 
  13   7   0     2466.17     2347.90     67.07 o 
  15   7   0      869.28      982.31     50.60 o 
  17   7   0     2495.42     2397.76     76.12 o 
  19   7   0      197.40      263.65     37.66 o 
  21   7   0      129.98      163.91     40.26 o 
  23   7   0      643.26      689.76     51.30 o 
  25   7   0      324.80      395.88     47.72 o 
  27   7   0       19.98       16.41     35.54 o 
  29   7   0      441.46      345.54     52.35 o 
  31   7   0       45.83       73.41     36.70 o 
   0   8   0     1376.76     1150.59     42.20 o 
   2   8   0       74.42       62.45     20.82 o 
   4   8   0     5328.59     5426.86     90.76 o 
   6   8   0        1.76        6.45     22.59 o 
   8   8   0     1660.40     1542.67     55.21 o 
  10   8   0      227.54      189.05     32.05 o 
  12   8   0      583.87      478.63     37.54 o 
  14   8   0      230.61      185.83     33.51 o 
  16   8   0      110.66      136.79     32.71 o 
  18   8   0      522.87      437.16     46.63 o 
  20   8   0      125.51      120.31     34.37 o 
  22   8   0       53.99       59.11     36.59 o 
  24   8   0        0.68       11.02     38.58 o 
  26   8   0        4.81       13.36     32.08 o 
  28   8   0        1.70       17.89     35.79 o 
  30   8   0       22.40       35.92     35.92 o 
   1   9   0      120.30       78.88     23.37 o 
   3   9   0     2101.05     2465.89     67.14 o 
   5   9   0     2185.78     2178.08     72.66 o 
   7   9   0     2593.28     2948.83     77.19 o 
   9   9   0     3283.94     3724.13     86.76 o 
  11   9   0     1771.38     1829.21     66.46 o 
  13   9   0      189.57      241.09     33.99 o 
  15   9   0        0.68       33.10     27.08 o 
  17   9   0        8.59       41.02     32.23 o 
  19   9   0        5.90       42.83     28.56 o 
  21   9   0        2.64       25.04     33.39 o 
  23   9   0       23.93        8.11     35.13 o 
  25   9   0      128.30      169.37     39.08 o 
  27   9   0       24.05       22.33     34.74 o 
  29   9   0      101.22      155.47     37.12 o 
   0  10   0     3473.49     2715.54     72.69 o 
   2  10   0       15.52       24.04     27.04 o 
   4  10   0     5666.50     5681.05    105.32 o 
   6  10   0      287.34      344.55     37.93 o 
   8  10   0     5153.02     4764.57    104.96 o 
  10  10   0      221.82      160.93     44.18 o 
  12  10   0       95.98      164.09     34.06 o 
  14  10   0      391.46      406.82     39.20 o 
  16  10   0      103.37      114.16     35.12 o 
  18  10   0      464.37      416.82     51.04 o 
  20  10   0       43.67       16.45     35.63 o 
  22  10   0      253.12      203.40     42.26 o 
  24  10   0       51.27       30.33     30.33 o 
  26  10   0       21.42       62.22     28.71 o 
  28  10   0       20.16       51.23     28.96 o 
   1  11   0        0.91        5.96     26.82 o 
   3  11   0      112.95       91.46     36.58 o 
   5  11   0       98.25       62.02     31.01 o 
   7  11   0      203.72      165.56     40.61 o 
   9  11   0        0.74        9.33     34.21 o 
  11  11   0       12.12       18.37     33.67 o 
  13  11   0       25.06       32.85     32.85 o 
  15  11   0       11.64       34.72     31.83 o 
  17  11   0      104.65       53.03     36.28 o 
  19  11   0       65.84       93.85     34.85 o 
  21  11   0       99.44      146.15     35.89 o 
  23  11   0       34.05       17.04     34.09 o 
  25  11   0        3.93       32.02     34.31 o 
  27  11   0       14.15       25.38     33.85 o 
   0  12   0      771.55      606.79     47.36 o 
   2  12   0        5.05        6.01     30.06 o 
   4  12   0     1087.90     1124.69     60.79 o 
   6  12   0      261.43      204.52     42.73 o 
   8  12   0     1750.84     1691.61     72.89 o 
  10  12   0      695.32      699.95     50.85 o 
  12  12   0       10.90       61.28     37.93 o 
  14  12   0      407.34      480.09     45.18 o 
  16  12   0        0.03        8.14     32.57 o 
  18  12   0       34.73       72.63     33.72 o 
  20  12   0       24.07       19.70     34.49 o 
  22  12   0       65.19       46.41     34.80 o 
  24  12   0       29.90       41.08     32.43 o 
  26  12   0        0.76        1.98     31.73 o 
   1  13   0        0.71        5.91     32.49 o 
   3  13   0      577.23      501.82     44.54 o 
   5  13   0      214.20      207.70     41.54 o 
   7  13   0      182.62      150.05     35.31 o 
   9  13   0      252.17      179.29     46.27 o 
  11  13   0        7.40       30.98     33.79 o 
  13  13   0        9.44       27.18     35.35 o 
  15  13   0       21.36       31.25     31.25 o 
  17  13   0       13.61        4.95     37.12 o 
  19  13   0       15.42        2.34     32.68 o 
  21  13   0       69.37       26.18     34.91 o 
  23  13   0        1.09       32.23     32.23 o 
   0  14   0      186.30      201.24     43.12 o 
   2  14   0       24.73       21.97      6.84 o 
   4  14   0      165.22      108.71     42.90 o 
   6  14   0       27.36        8.47     39.53 o 
   8  14   0       39.43       27.64     33.16 o 
  10  14   0       46.55       69.74     34.87 o 
  12  14   0        2.40       46.43     30.95 o 
  14  14   0       35.22       39.35     31.96 o 
  16  14   0       77.72       81.35     34.85 o 
  18  14   0       29.82       28.29     32.64 o 
  20  14   0      108.40       64.52     34.27 o 
   1  15   0       91.79       21.98     41.20 o 
   3  15   0      146.69      133.34     38.10 o 
   5  15   0      111.21      179.14     34.75 o 
   7  15   0        4.62       39.07     39.07 o 
   9  15   0      116.13      117.44     37.73 o 
  11  15   0        1.73       12.04     28.88 o 
  13  15   0        0.51       29.66     31.94 o 
  15  15   0       88.79       14.99     34.26 o 
  17  15   0      267.64      275.91     37.79 o 
   0  16   0        0.08       58.98     30.77 o 
   2  16   0        0.37       17.75     40.57 o 
   4  16   0        6.87       47.17     32.27 o 
   6  16   0        5.79        7.22     31.31 o 
   8  16   0       21.01        9.25     32.38 o 
  10  16   0        0.19       22.00     35.20 o 
  12  16   0       78.82       86.99     29.00 o 
  14  16   0        0.61       46.29     27.00 o 
   1  17   0       22.20       68.80     34.39 o 
   3  17   0        3.88       56.05     31.39 o 
   5  17   0       16.22        6.50     32.51 o 
   7  17   0        5.33       47.64     31.07 o 
 -35   1   1        8.15       18.20     29.57 o 
 -33   1   1       16.23       35.19     30.17 o 
 -31   1   1      541.97      438.55     51.12 o 
 -29   1   1      739.39      812.41     67.38 o 
 -27   1   1     9822.91    10671.75    172.26 o 
 -25   1   1     3121.72     3284.04    101.18 o 
 -23   1   1    10494.06    11397.01    155.33 o 
 -21   1   1       63.10        8.51     25.54 o 
 -19   1   1       13.06       25.07     19.49 o 
 -17   1   1       20.40       48.39     13.29 o 
 -15   1   1       13.38       18.69     13.35 o 
 -13   1   1      675.50      922.07     23.60 o 
 -11   1   1     8022.53     9621.53     85.36 o 
  -9   1   1      122.18      194.47     10.26 o 
  -7   1   1    23737.07    22706.79    108.16 o 
  -5   1   1     1002.98      918.30     13.24 o 
  -3   1   1      110.28      121.27     14.59 o 
  -1   1   1      182.15      177.09      9.17 o 
   1   1   1     3260.02     3677.02     47.20 o 
   3   1   1     9218.45     8860.00     52.65 o 
   5   1   1     1454.89     1536.30     23.96 o 
   7   1   1      747.43      636.88     32.58 o 
   9   1   1     4933.98     4577.68     62.23 o 
  11   1   1      723.26      609.83     27.03 o 
  13   1   1    13980.72    15213.72    128.93 o 
  15   1   1     5379.11     5737.30     86.46 o 
  17   1   1     7370.34     7812.63    108.24 o 
  19   1   1      971.69     1080.08     47.94 o 
  21   1   1        7.93       44.60     25.08 o 
  23   1   1       34.92       41.11     24.66 o 
  25   1   1       30.49       42.74     29.38 o 
  27   1   1       86.53       87.42     30.86 o 
  29   1   1       56.96       21.90     31.64 o 
  31   1   1       33.73       49.58     31.55 o 
  33   1   1      153.42      121.72     34.53 o 
  35   1   1       20.74       24.73     26.50 o 
 -34   2   1        4.31       54.49     30.80 o 
 -32   2   1       98.80       38.63     36.05 o 
 -30   2   1       30.15       78.86     43.50 o 
 -28   2   1     1193.61     1298.87     75.75 o 
 -26   2   1      320.24      238.73     54.00 o 
 -24   2   1     1138.93     1135.62     65.29 o 
 -22   2   1       95.76      103.85     33.68 o 
 -20   2   1      329.05      405.03     33.06 o 
 -18   2   1      317.75      331.49     26.95 o 
 -16   2   1     1694.39     1341.26     42.16 o 
 -14   2   1      110.75      153.04     20.68 o 
 -12   2   1     1918.07     2491.24     48.54 o 
 -10   2   1      648.53      535.05     23.04 o 
  -8   2   1     2139.82     1772.47     39.35 o 
  -6   2   1     6670.96     7194.49     63.89 o 
  -4   2   1     5523.08     5992.44     54.01 o 
  -2   2   1     3716.07     3786.73     48.48 o 
   0   2   1      346.27      398.18     13.71 o 
   2   2   1     1860.22     1435.67     26.28 o 
   4   2   1      607.20      538.79     16.59 o 
   6   2   1    19217.12    18891.71    115.06 o 
   8   2   1       12.03       15.33      4.80 o 
  10   2   1     3868.49     4849.30     68.96 o 
  12   2   1     1745.73     1808.90     48.97 o 
  14   2   1    12548.97    14687.15    135.07 o 
  16   2   1        0.18        0.00     26.60 o 
  18   2   1     3834.46     4560.19     90.39 o 
  20   2   1       79.21       71.87     25.87 o 
  22   2   1      477.58      491.35     42.35 o 
  24   2   1        2.29        2.84     24.79 o 
  26   2   1       83.20       23.92     34.56 o 
  28   2   1       90.76       80.92     35.40 o 
  30   2   1        0.62       33.04     33.04 o 
  32   2   1        0.61       17.20     30.09 o 
  34   2   1       87.83       79.71     34.16 o 
 -35   3   1        6.76       15.35     32.91 o 
 -33   3   1        4.14       26.79     34.11 o 
 -31   3   1      105.01       83.70     39.23 o 
 -29   3   1      123.67       24.61     43.76 o 
 -27   3   1      783.68      797.16     67.22 o 
 -25   3   1      942.79      880.39     59.25 o 
 -23   3   1     1539.54     1609.64     64.60 o 
 -21   3   1       42.67       22.19     27.74 o 
 -19   3   1      386.31      365.40     29.99 o 
 -17   3   1       30.38       24.12     18.76 o 
 -15   3   1      171.90      124.25     18.51 o 
 -13   3   1      616.49      607.98     28.95 o 
 -11   3   1        8.23        0.00     13.29 o 
  -9   3   1     1523.67     1596.50     38.33 o 
  -7   3   1    10725.41    10443.54     86.10 o 
  -5   3   1     1112.33      937.28     29.94 o 
  -3   3   1   299538.31   300197.84   1726.03 o 
  -1   3   1     1471.27     1312.81     38.22 o 
   1   3   1    71693.48    69302.41    818.84 o 
   3   3   1      667.34      674.63     16.06 o 
   5   3   1     5773.68     6202.97     77.35 o 
   7   3   1     4480.06     4717.15     57.50 o 
   9   3   1     1045.82     1114.07     34.71 o 
  11   3   1     4137.41     4215.21     68.49 o 
  13   3   1    10996.76    12592.41    125.89 o 
  15   3   1     1203.82     1400.10     51.52 o 
  17   3   1      148.76      167.53     23.93 o 
  19   3   1      256.31      294.94     32.45 o 
  21   3   1       15.11       17.38     28.97 o 
  23   3   1      755.26      729.46     45.26 o 
  25   3   1      188.53      166.89     38.30 o 
  27   3   1      880.40      812.41     52.24 o 
  29   3   1       79.63       78.47     36.78 o 
  31   3   1      103.53       67.56     38.28 o 
  33   3   1      147.85      140.78     36.20 o 
 -34   4   1       43.10       58.75     36.15 o 
 -32   4   1      229.01      166.19     42.17 o 
 -30   4   1        2.65       13.21     34.33 o 
 -28   4   1      383.29      428.31     52.16 o 
 -26   4   1       55.84       84.07     36.42 o 
 -24   4   1      138.78      112.81     33.84 o 
 -22   4   1       44.02      109.66     28.12 o 
 -20   4   1      166.55      122.67     27.88 o 
 -18   4   1        2.92       38.65     19.33 o 
 -16   4   1     4368.62     3848.55     76.81 o 
 -14   4   1     2318.72     2004.25     52.16 o 
 -12   4   1      511.64      435.30     22.22 o 
 -10   4   1     2784.76     2168.28     48.37 o 
  -8   4   1     4014.75     3282.19     67.44 o 
  -6   4   1    34762.11    38238.11    176.63 o 
  -4   4   1    79909.91    75029.06    973.17 o 
  -2   4   1    98563.23   101420.62   1082.79 o 
   0   4   1    29557.97    30149.31    100.38 o 
   2   4   1     4448.38     5026.81     61.75 o 
   4   4   1      557.93      601.62     22.20 o 
   6   4   1       40.88       19.09     19.09 o 
   8   4   1     2475.06     2389.19     41.11 o 
  10   4   1     1081.69     1060.43     37.64 o 
  12   4   1     1115.49     1191.51     40.44 o 
  14   4   1      527.50      687.53     37.00 o 
  16   4   1      607.11      625.60     39.67 o 
  18   4   1      245.84      229.04     33.15 o 
  20   4   1      923.72      966.37     50.39 o 
  22   4   1       25.59       14.49     31.87 o 
  24   4   1      342.48      367.84     42.12 o 
  26   4   1       67.39       24.20     32.26 o 
  28   4   1       76.16       55.75     38.01 o 
  30   4   1      311.70      276.38     39.82 o 
  32   4   1      100.58       65.41     31.65 o 
  34   4   1      148.94      189.50     36.79 o 
 -33   5   1        2.02       52.92     27.62 o 
 -31   5   1       46.88       60.19     32.60 o 
 -29   5   1        9.79       23.92     34.55 o 
 -27   5   1       76.83      137.88     38.61 o 
 -25   5   1       38.82       30.97     33.78 o 
 -23   5   1       30.92       45.47     31.26 o 
 -21   5   1      371.78      373.13     37.03 o 
 -19   5   1       68.77       65.46     28.47 o 
 -17   5   1        0.12       22.78     22.78 o 
 -15   5   1      990.40     1104.12     45.77 o 
 -13   5   1       22.84       31.81     23.13 o 
 -11   5   1     7489.45     8886.87    105.87 o 
  -9   5   1       19.32        8.97     17.96 o 
  -7   5   1     7391.76     6880.18     96.57 o 
  -5   5   1       78.26       62.83     17.96 o 
  -3   5   1    20792.16    24381.60    143.99 o 
  -1   5   1       13.66       20.51     20.51 o 
   1   5   1     7079.61     7799.56     81.15 o 
   3   5   1      354.50      349.99     27.97 o 
   5   5   1       66.33       47.56     15.85 o 
   7   5   1       30.94       25.47     19.10 o 
   9   5   1     1293.59     1031.60     38.09 o 
  11   5   1       40.39       50.49     25.25 o 
  13   5   1      671.37      733.67     40.76 o 
  15   5   1     1009.34     1007.55     46.65 o 
  17   5   1      622.27      673.63     43.06 o 
  19   5   1       17.66       12.12     30.29 o 
  21   5   1       52.04       74.13     35.58 o 
  23   5   1      361.96      374.07     48.91 o 
  25   5   1       15.54       38.65     38.65 o 
  27   5   1      206.67      122.72     41.77 o 
  29   5   1        0.57        7.27     33.92 o 
  31   5   1       33.23        2.19     35.15 o 
  33   5   1      109.78       86.99     30.93 o 
 -32   6   1       16.08       18.58     32.51 o 
 -30   6   1        0.96        0.00     35.30 o 
 -28   6   1      106.89      144.16     40.04 o 
 -26   6   1        3.82       24.96     30.51 o 
 -24   6   1      429.00      335.26     48.30 o 
 -22   6   1       23.52       34.60     34.60 o 
 -20   6   1      322.53      294.03     37.84 o 
 -18   6   1      312.36      325.63     35.20 o 
 -16   6   1       34.75        2.96     23.67 o 
 -14   6   1     1558.94     1507.27     53.83 o 
 -12   6   1     9327.75     9976.82    121.07 o 
 -10   6   1    11221.77    11277.79    122.28 o 
  -8   6   1     4462.20     4052.85     82.74 o 
  -6   6   1     7613.91     7662.91     94.16 o 
  -4   6   1     2419.85     2179.15     50.81 o 
  -2   6   1     2299.31     2411.00     50.35 o 
   0   6   1      637.29      551.76     16.92 o 
   2   6   1     6079.84     5464.48     76.75 o 
   4   6   1      160.56      185.90     25.21 o 
   6   6   1     1364.52     1409.61     51.21 o 
   8   6   1     2265.44     2644.29     54.69 o 
  10   6   1       22.36       44.98     19.28 o 
  12   6   1      222.11      261.79     28.78 o 
  14   6   1       53.64       31.75     22.23 o 
  16   6   1      507.82      584.68     44.00 o 
  18   6   1      862.88      817.87     52.66 o 
  20   6   1      227.35      230.60     45.51 o 
  22   6   1     1273.64     1473.56     67.78 o 
  24   6   1      304.37      297.30     48.13 o 
  26   6   1      339.20      383.63     45.60 o 
  28   6   1        7.22       34.97     34.97 o 
  30   6   1       63.78       40.94     31.84 o 
  32   6   1       32.27       60.42     30.21 o 
 -33   7   1        8.82        4.49      1.45 o 
 -31   7   1       10.92       11.63     32.56 o 
 -29   7   1        4.35       32.81     32.81 o 
 -27   7   1       28.84        5.35     34.80 o 
 -25   7   1       51.82       30.70     36.29 o 
 -23   7   1        1.59        2.87     31.62 o 
 -21   7   1       30.10       85.18     32.31 o 
 -19   7   1      516.56      468.85     41.81 o 
 -17   7   1      320.34      284.69     36.34 o 
 -15   7   1      352.37      337.43     33.74 o 
 -13   7   1       83.70       68.23     24.82 o 
 -11   7   1     4126.60     4486.93     87.49 o 
  -9   7   1      236.01      262.65     28.14 o 
  -7   7   1     6576.31     7466.44    105.52 o 
  -5   7   1        0.18       45.94     21.44 o 
  -3   7   1     6126.83     5627.06     84.85 o 
  -1   7   1        8.77        3.04     18.19 o 
   1   7   1      500.43      578.72     33.86 o 
   3   7   1     1512.02     1498.33     40.93 o 
   5   7   1     4999.28     4509.87     80.31 o 
   7   7   1      265.93      289.49     32.53 o 
   9   7   1      200.17      238.58     32.68 o 
  11   7   1      163.29      124.06     26.12 o 
  13   7   1      122.26      126.62     32.47 o 
  15   7   1      167.44      158.38     32.16 o 
  17   7   1     1369.02     1591.41     66.57 o 
  19   7   1     2997.65     3130.10     96.27 o 
  21   7   1     2970.00     3067.93     99.55 o 
  23   7   1     1349.68     1397.62     75.39 o 
  25   7   1      136.31       79.75     41.24 o 
  27   7   1       54.63        5.13     38.46 o 
  29   7   1        2.03       21.07     32.78 o 
  31   7   1       32.85       31.24     33.32 o 
 -32   8   1       17.01       57.89     33.07 o 
 -30   8   1       15.49       18.51     34.70 o 
 -28   8   1        0.20        0.00     30.20 o 
 -26   8   1        1.14       34.83     32.15 o 
 -24   8   1      976.27     1081.34     64.59 o 
 -22   8   1      239.47      276.51     46.57 o 
 -20   8   1     2150.70     2286.06     80.79 o 
 -18   8   1       97.20      146.83     33.64 o 
 -16   8   1      711.98      731.83     49.83 o 
 -14   8   1       71.67       53.67     28.42 o 
 -12   8   1      451.81      516.02     41.41 o 
 -10   8   1     1330.79     1076.11     51.09 o 
  -8   8   1        0.98       34.97     22.25 o 
  -6   8   1     1179.56     1058.30     44.09 o 
  -4   8   1       42.21       46.13     12.65 o 
  -2   8   1      103.50       87.06     24.87 o 
   0   8   1     1690.82     1654.11     37.55 o 
   2   8   1     4944.03     4933.53     88.96 o 
   4   8   1       34.61       37.09      8.60 o 
   6   8   1     4330.02     4272.37     85.39 o 
   8   8   1      394.60      430.86     33.14 o 
  10   8   1       51.96      136.27     29.91 o 
  12   8   1      194.13      145.80     29.82 o 
  14   8   1      483.17      476.47     39.43 o 
  16   8   1      350.84      401.78     45.36 o 
  18   8   1     3938.68     4487.22    111.08 o 
  20   8   1      676.15      773.61     64.72 o 
  22   8   1     3346.96     3519.00    109.60 o 
  24   8   1      144.30      174.19     44.96 o 
  26   8   1      143.17      138.95     41.94 o 
  28   8   1        5.77       28.76     31.16 o 
  30   8   1       24.88       25.64     32.05 o 
 -29   9   1       98.36       75.43     34.28 o 
 -27   9   1      172.35      147.34     42.45 o 
 -25   9   1       81.94       50.80     40.11 o 
 -23   9   1      508.48      383.46     50.75 o 
 -21   9   1      112.99      108.77     44.09 o 
 -19   9   1      937.12      841.69     60.77 o 
 -17   9   1       65.63       77.99     37.43 o 
 -15   9   1       73.84      101.83     35.00 o 
 -13   9   1      330.05      303.27     38.71 o 
 -11   9   1      193.69      191.72     35.75 o 
  -9   9   1      544.42      585.58     39.02 o 
  -7   9   1      302.99      352.89     35.61 o 
  -5   9   1      145.60      167.28     28.95 o 
  -3   9   1        0.27       35.23     25.63 o 
  -1   9   1        2.64       28.88     22.46 o 
   1   9   1      860.96      799.02     42.05 o 
   3   9   1      158.31      137.60     32.76 o 
   5   9   1     4108.53     4056.88     92.96 o 
   7   9   1      806.75      630.51     46.94 o 
   9   9   1      102.21      134.83     33.71 o 
  11   9   1      828.53      750.96     50.51 o 
  13   9   1       12.74        6.69     33.44 o 
  15   9   1      161.29       92.37     36.28 o 
  17   9   1     1993.55     2351.90     87.23 o 
  19   9   1      890.26     1006.76     68.99 o 
  21   9   1     1468.29     1668.94     84.35 o 
  23   9   1      549.76      419.84     59.97 o 
  25   9   1       16.79       18.65     37.30 o 
  27   9   1      118.25       97.46     36.55 o 
  29   9   1        0.70       28.25     28.25 o 
 -28  10   1       46.96       35.87     38.12 o 
 -26  10   1        4.86       14.79     34.51 o 
 -24  10   1        0.67       23.90     37.18 o 
 -22  10   1       72.05       36.64     39.46 o 
 -20  10   1      149.20      150.75     50.25 o 
 -18  10   1       32.02      104.39     36.83 o 
 -16  10   1      920.00      910.70     63.24 o 
 -14  10   1      162.78      177.76     38.78 o 
 -12  10   1       40.41        3.28     32.79 o 
 -10  10   1       22.07       62.79     26.44 o 
  -8  10   1        8.78        3.31     29.80 o 
  -6  10   1       26.52       19.83     29.75 o 
  -4  10   1      719.94      725.65     46.18 o 
  -2  10   1      561.39      722.23     46.17 o 
   0  10   1     1642.10     1589.01     54.62 o 
   2  10   1      522.13      553.47     43.35 o 
   4  10   1       30.58       57.19     30.27 o 
   6  10   1     1048.46     1166.50     57.64 o 
   8  10   1      424.31      432.63     47.68 o 
  10  10   1       90.14       47.66     34.04 o 
  12  10   1      297.77      314.60     43.97 o 
  14  10   1       25.73       46.73     33.38 o 
  16  10   1       87.49      100.98     27.10 o 
  18  10   1       79.75      177.56     47.56 o 
  20  10   1      507.59      648.12     60.85 o 
  22  10   1      280.80      334.29     54.75 o 
  24  10   1       16.41       10.75     40.28 o 
  26  10   1       16.67       53.99     31.90 o 
  28  10   1        1.77       32.81     35.00 o 
 -27  11   1      276.42      303.31     45.82 o 
 -25  11   1       15.20        2.42     33.83 o 
 -23  11   1      610.84      681.83     55.07 o 
 -21  11   1        8.71       11.21     36.41 o 
 -19  11   1     1443.52     1338.61     73.88 o 
 -17  11   1       45.61       55.50     43.16 o 
 -15  11   1       18.56       25.49     38.24 o 
 -13  11   1      238.31      244.94     45.71 o 
 -11  11   1      156.55      149.43     39.85 o 
  -9  11   1      145.67      191.16     36.89 o 
  -7  11   1       14.44       40.43     33.70 o 
  -5  11   1      478.72      421.98     43.88 o 
  -3  11   1       29.76       23.65     33.79 o 
  -1  11   1       43.31      115.09     33.84 o 
   1  11   1     1746.50     1745.57     71.31 o 
   3  11   1      138.01      119.39     37.52 o 
   5  11   1      147.65       92.49     37.67 o 
   7  11   1       13.21       24.03     34.32 o 
   9  11   1       12.34       41.10     41.10 o 
  11  11   1      119.70      122.38     37.39 o 
  13  11   1      185.63      241.32     46.92 o 
  15  11   1      530.05      675.38     59.01 o 
  17  11   1       52.65       79.43     47.65 o 
  19  11   1        7.56       45.67     45.67 o 
  21  11   1       18.82       25.91     43.19 o 
  23  11   1        0.06        5.35     42.86 o 
  25  11   1      106.17       87.96     39.09 o 
  27  11   1       81.81       17.39     39.13 o 
 -26  12   1       13.84        4.20     33.64 o 
 -24  12   1      196.72      235.76     44.63 o 
 -22  12   1       54.26       59.10     35.97 o 
 -20  12   1      425.17      378.69     52.51 o 
 -18  12   1      212.77      158.37     46.92 o 
 -16  12   1       45.92       70.73     39.97 o 
 -14  12   1        0.40       28.72     38.29 o 
 -12  12   1      114.51      134.54     39.38 o 
 -10  12   1       61.68       80.32     36.81 o 
  -8  12   1       71.56      122.05     37.29 o 
  -6  12   1       10.25       10.24     34.16 o 
  -4  12   1        0.29       27.45     37.74 o 
  -2  12   1      531.43      639.70     51.59 o 
   0  12   1      106.46      147.12     31.66 o 
   2  12   1     1438.30     1734.59     79.31 o 
   4  12   1      245.56      358.70     51.73 o 
   6  12   1     1700.09     1903.93     82.63 o 
   8  12   1      342.40      318.53     47.95 o 
  10  12   1      388.29      478.14     50.86 o 
  12  12   1        8.95       13.34     40.03 o 
  14  12   1       25.20        6.51     45.59 o 
  16  12   1       46.92       18.90     47.25 o 
  18  12   1      137.25       69.28     45.18 o 
  20  12   1        1.44       28.42     39.79 o 
  22  12   1       30.77        7.91     39.55 o 
  24  12   1        8.29       26.38     35.97 o 
 -23  13   1      212.11      171.67     38.39 o 
 -21  13   1        0.03       17.44     37.39 o 
 -19  13   1      520.33      486.29     56.73 o 
 -17  13   1       50.43       35.92      9.42 o 
 -15  13   1      210.85      149.01     48.66 o 
 -13  13   1      147.70      139.47     44.37 o 
 -11  13   1        8.49       13.08     39.25 o 
  -9  13   1       35.58       76.99     36.82 o 
  -7  13   1      221.29      156.42     44.21 o 
  -5  13   1       61.76       37.77     41.20 o 
  -3  13   1      391.36      397.04     51.79 o 
  -1  13   1       99.11       69.19     44.98 o 
   1  13   1     1416.53     1580.41     83.00 o 
   3  13   1        4.87       93.12     41.38 o 
   5  13   1      680.25      713.40     68.59 o 
   7  13   1        0.02       44.19     44.19 o 
   9  13   1      183.93      150.89     50.30 o 
  11  13   1       31.90       85.49     39.45 o 
  13  13   1       39.21       41.59     41.59 o 
  15  13   1      391.43      413.34     55.52 o 
  17  13   1       17.51        0.00     41.16 o 
  19  13   1      189.81      165.86     49.75 o 
  21  13   1      175.46      207.01     46.00 o 
  23  13   1      202.06      185.09     46.28 o 
 -20  14   1      184.74      159.90     40.57 o 
 -18  14   1       30.08       15.65     41.73 o 
 -16  14   1       83.58       86.92     42.05 o 
 -14  14   1      138.53      133.76     47.55 o 
 -12  14   1        4.12        3.12     40.46 o 
 -10  14   1      141.38      167.66     45.14 o 
  -8  14   1       84.03       36.39     49.62 o 
  -6  14   1        6.21       40.40     43.77 o 
  -4  14   1        7.52       10.21     40.83 o 
  -2  14   1      100.67      129.97     44.45 o 
   0  14   1       33.08       52.36     31.16 o 
   2  14   1      315.62      238.44     57.91 o 
   4  14   1      108.90      162.16     50.68 o 
   6  14   1      565.08      580.51     63.38 o 
   8  14   1        0.69       32.77     42.61 o 
  10  14   1        0.08       22.41     38.40 o 
  12  14   1       90.03        6.20     46.51 o 
  14  14   1        4.69       26.78     38.69 o 
  16  14   1        0.90       45.19     45.19 o 
  18  14   1        9.29       21.14     39.64 o 
  20  14   1        0.48       26.73     41.32 o 
 -17  15   1       60.99       89.12     37.13 o 
 -15  15   1       18.31       16.09     40.21 o 
 -13  15   1      134.38       40.01     45.73 o 
 -11  15   1      137.76       42.08     48.10 o 
  -9  15   1      189.56      137.47     49.98 o 
  -7  15   1       58.51       57.81     44.97 o 
  -5  15   1       37.20       35.98     49.08 o 
  -3  15   1      138.23      161.95     49.57 o 
  -1  15   1       17.48       33.14     46.40 o 
   1  15   1      142.84      191.56     49.54 o 
   3  15   1        0.01        0.10     42.54 o 
   5  15   1      172.52      203.00     51.55 o 
   7  15   1        4.84       47.30     47.30 o 
   9  15   1       13.88       27.58     39.85 o 
  11  15   1       66.26       73.03     20.87 o 
  13  15   1       18.32       45.14     45.14 o 
  15  15   1       51.13        2.67     45.25 o 
  17  15   1      147.03      146.02     47.02 o 
 -14  16   1       19.12        2.50     37.58 o 
 -12  16   1       66.24       83.31     48.37 o 
 -10  16   1      119.05      158.92     45.41 o 
  -8  16   1       86.99      150.78     44.34 o 
  -6  16   1      461.38      477.74     57.81 o 
  -4  16   1        7.45       30.98     46.46 o 
  -2  16   1      166.26      227.98     53.09 o 
   0  16   1        0.21       27.29     34.16 o 
   2  16   1       88.87      194.86     46.39 o 
   4  16   1        2.30        3.05     42.59 o 
   6  16   1       67.70       32.65     50.46 o 
   8  16   1       46.13       54.59     48.84 o 
  10  16   1        8.03       13.78     44.08 o 
  12  16   1        2.60       41.83     41.83 o 
  -7  17   1        9.71       43.34     43.34 o 
  -5  17   1       34.60       13.94     44.61 o 
  -3  17   1      101.59       53.83     51.00 o 
  -1  17   1        7.61        0.00     48.38 o 
   1  17   1      207.10      130.12     56.56 o 
   3  17   1       29.59       36.18     47.31 o 
   5  17   1       27.96       24.75      8.15 o 
   7  17   1       41.22       41.84     39.22 o 
 -34   0   2      344.83      429.07     44.68 o 
 -32   0   2       14.61       94.70     43.28 o 
 -30   0   2      947.08     1118.39     68.83 o 
 -28   0   2     1308.11     1162.46     68.38 o 
 -26   0   2      104.68      169.64     39.38 o 
 -24   0   2        7.52       15.23     33.50 o 
 -22   0   2      657.09      506.41     39.42 o 
 -20   0   2      357.37      323.83     32.98 o 
 -18   0   2     6761.98     6697.35    106.31 o 
 -16   0   2      701.17      752.05     40.65 o 
 -14   0   2      933.84      794.04     37.13 o 
 -12   0   2     4612.49     4466.18     70.36 o 
 -10   0   2     8612.20     7814.06     94.42 o 
  -8   0   2      101.32       70.44     10.95 o 
  -6   0   2     1517.38     1675.03     34.83 o 
  -4   0   2       42.08       22.04      7.14 o 
  -2   0   2    14000.46    14201.18     89.63 o 
   0   0   2        7.79        9.13      2.43 o 
   2   0   2       78.44      103.01     30.49 o 
   4   0   2    17669.50    14461.13    101.49 o 
   6   0   2      863.91      850.66     21.11 o 
   8   0   2      299.70      344.79     26.17 o 
  10   0   2    22996.85    24077.45    149.95 o 
  12   0   2     1976.70     1939.66     58.24 o 
  14   0   2     2125.34     2068.19     54.64 o 
  16   0   2      162.66      188.91     24.28 o 
  18   0   2      830.69      766.30     34.65 o 
  20   0   2      296.59      241.48     28.87 o 
  22   0   2      905.33      832.32     46.24 o 
  24   0   2     2601.20     2199.25     74.72 o 
  26   0   2      207.78      157.32     40.52 o 
  28   0   2     1566.35     1397.48     65.05 o 
  30   0   2      155.84      121.89     37.18 o 
  32   0   2      114.01      139.42     27.78 o 
  34   0   2       61.79       14.43     27.27 o 
 -35   1   2        2.10       33.04     35.40 o 
 -33   1   2        0.01       39.13     39.13 o 
 -31   1   2      146.83      147.95     47.45 o 
 -29   1   2      297.28      282.41     55.31 o 
 -27   1   2      496.70      562.30     59.50 o 
 -25   1   2      473.24      538.51     47.87 o 
 -23   1   2       48.09        2.97     32.68 o 
 -21   1   2      262.23      353.59     35.06 o 
 -19   1   2        0.02       11.42     22.84 o 
 -17   1   2      782.10      833.09     41.65 o 
 -15   1   2     4598.58     5221.34     80.83 o 
 -13   1   2     3195.12     2841.47     62.65 o 
 -11   1   2     4944.64     5308.72     70.79 o 
  -9   1   2     7803.10     7745.22     73.44 o 
  -7   1   2     7909.64     7606.13     69.00 o 
  -5   1   2    13884.05    16466.13     92.36 o 
  -3   1   2     6897.03     7121.63     61.09 o 
  -1   1   2     8830.85    10921.12     75.92 o 
   1   1   2      215.31      172.15     14.90 o 
   3   1   2    20228.40    21557.12    124.04 o 
   5   1   2     1810.24     2060.21     42.50 o 
   7   1   2      606.82      661.76     35.37 o 
   9   1   2       67.52       49.95     18.73 o 
  11   1   2    17466.48    19879.04    148.65 o 
  13   1   2      441.93      366.94     32.55 o 
  15   1   2     4307.69     5011.75     86.92 o 
  17   1   2        6.38        5.68     19.88 o 
  19   1   2        2.44       25.05     25.05 o 
  21   1   2       99.67       62.47     29.87 o 
  23   1   2        0.05        2.64     28.95 o 
  25   1   2       31.00       63.10     30.28 o 
  27   1   2       45.35       66.79     35.78 o 
  29   1   2       79.89       48.68     30.98 o 
  31   1   2       13.57       28.07     30.07 o 
  33   1   2        1.32        0.00     26.44 o 
 -34   2   2      185.54      178.45     39.87 o 
 -32   2   2      144.54      227.29     48.70 o 
 -30   2   2     2371.36     2458.47     99.83 o 
 -28   2   2      235.01      331.78     55.78 o 
 -26   2   2     2229.47     2791.29     91.96 o 
 -24   2   2      253.92      280.48     41.34 o 
 -22   2   2       76.73      104.59     29.05 o 
 -20   2   2       42.52       19.84     25.50 o 
 -18   2   2      821.53      764.80     30.24 o 
 -16   2   2      371.95      311.22     26.60 o 
 -14   2   2    16647.96    16940.05    136.38 o 
 -12   2   2      751.49      737.10     32.48 o 
 -10   2   2    13005.15    13959.53    105.31 o 
  -8   2   2        7.13       18.97      5.45 o 
  -6   2   2       38.85       46.22     14.11 o 
  -4   2   2       16.78       59.77     15.99 o 
  -2   2   2      256.40      231.82     16.37 o 
   0   2   2     3713.33     3704.89     58.26 o 
   2   2   2       78.52       93.49     17.89 o 
   4   2   2     1424.19     1199.67     24.41 o 
   6   2   2     7557.72     7892.74     71.80 o 
   8   2   2     2056.42     2090.66     47.15 o 
  10   2   2    20543.09    22221.17    156.07 o 
  12   2   2     3149.83     3298.79     67.69 o 
  14   2   2     3705.65     4235.63     81.69 o 
  16   2   2      359.24      342.06     35.64 o 
  18   2   2      216.44      204.11     26.19 o 
  20   2   2      381.07      380.65     36.93 o 
  22   2   2      300.73      247.96     33.06 o 
  24   2   2      561.71      465.96     45.01 o 
  26   2   2       10.30       32.66     32.66 o 
  28   2   2      167.83      185.24     37.51 o 
  30   2   2      172.36      164.98     34.28 o 
  32   2   2       44.75       20.97     32.40 o 
  34   2   2       71.69       32.76     32.76 o 
 -35   3   2       14.92       88.99     35.12 o 
 -33   3   2       25.08        0.00     46.71 o 
 -31   3   2      848.23      872.42     69.46 o 
 -29   3   2      304.89      196.86     60.79 o 
 -27   3   2      894.84     1039.10     64.94 o 
 -25   3   2      291.60      281.12     44.38 o 
 -23   3   2       45.40       61.47     32.20 o 
 -21   3   2      453.94      375.72     37.29 o 
 -19   3   2        2.43       11.72      3.42 o 
 -17   3   2       20.21        2.71     18.98 o 
 -15   3   2     3397.16     3202.47     65.96 o 
 -13   3   2     5835.98     5850.16     82.62 o 
 -11   3   2     8092.41     9014.38     92.06 o 
  -9   3   2    17861.06    17023.86    121.20 o 
  -7   3   2     1358.06     1382.37     31.78 o 
  -5   3   2      280.20      327.71     19.11 o 
  -3   3   2       25.87       45.81     13.15 o 
  -1   3   2     2163.40     1991.97     39.00 o 
   1   3   2      241.45      181.39     17.44 o 
   3   3   2     1988.03     2135.45     35.84 o 
   5   3   2      548.97      428.68     24.15 o 
   7   3   2     1884.96     1630.53     42.74 o 
   9   3   2       24.73       42.17     12.33 o 
  11   3   2     5575.30     6235.14     92.56 o 
  13   3   2       44.87       55.27     24.56 o 
  15   3   2     4623.65     4353.14     94.24 o 
  17   3   2      268.78      257.56     32.94 o 
  19   3   2       82.25       55.75     29.35 o 
  21   3   2      429.35      402.64     39.97 o 
  23   3   2       69.78       55.07     30.29 o 
  25   3   2       22.69       39.36     31.48 o 
  27   3   2       30.09       83.72     27.08 o 
  29   3   2        1.81        6.80     29.46 o 
  31   3   2       20.51       38.68     30.54 o 
  33   3   2        1.57       28.36     28.36 o 
 -34   4   2        2.14        9.77     36.65 o 
 -32   4   2       30.10       34.73     45.42 o 
 -30   4   2     1042.73     1109.88     73.62 o 
 -28   4   2      750.72      763.87     67.31 o 
 -26   4   2     2790.76     3112.18    100.87 o 
 -24   4   2      124.55       97.78     41.48 o 
 -22   4   2      214.99      307.28     38.04 o 
 -20   4   2      233.78      215.32     28.70 o 
 -18   4   2       67.15       70.18     25.26 o 
 -16   4   2       19.26        8.24     19.24 o 
 -14   4   2     7006.28     6740.76     97.42 o 
 -12   4   2       59.55       18.84     21.52 o 
 -10   4   2      269.39      322.34     27.08 o 
  -8   4   2      283.95      266.92     30.27 o 
  -6   4   2     5832.71     5635.48     72.61 o 
  -4   4   2       23.47       53.15     16.79 o 
  -2   4   2    13035.85    14290.89    106.24 o 
   0   4   2     8166.79     6982.93     54.52 o 
   2   4   2     4968.55     5761.58     70.81 o 
   4   4   2     1823.29     1739.33     36.05 o 
   6   4   2      779.13      750.47     27.25 o 
   8   4   2      279.74      280.42     27.43 o 
  10   4   2     3625.14     3600.34     70.53 o 
  12   4   2     1496.25     1464.09     49.21 o 
  14   4   2     1785.67     1900.14     61.39 o 
  16   4   2        0.01        2.40     18.27 o 
  18   4   2        0.03       18.01     27.01 o 
  20   4   2      283.14      314.04     38.16 o 
  22   4   2       19.04        2.84     28.43 o 
  24   4   2       51.07       89.80     32.65 o 
  26   4   2       70.06       77.00     30.79 o 
  28   4   2       12.13       57.06     28.53 o 
  30   4   2       78.80       90.40     30.13 o 
  32   4   2        1.17        5.68     28.40 o 
 -33   5   2      110.43       40.26     47.81 o 
 -31   5   2      268.20      231.68     54.51 o 
 -29   5   2       86.07       83.18     48.76 o 
 -27   5   2      247.60      218.42     50.18 o 
 -25   5   2      162.28      110.27     31.44 o 
 -23   5   2       21.97       11.93     32.79 o 
 -21   5   2        0.93       29.51     26.57 o 
 -19   5   2     1311.17     1309.68     55.29 o 
 -17   5   2      275.72      220.88     28.68 o 
 -15   5   2       14.12       19.86     19.86 o 
 -13   5   2        6.18       19.77     19.77 o 
 -11   5   2      418.21      399.17     28.31 o 
  -9   5   2     3448.80     3075.76     62.71 o 
  -7   5   2      857.65      779.06     34.37 o 
  -5   5   2     4598.50     4432.40     71.40 o 
  -3   5   2     2964.84     2906.15     45.44 o 
  -1   5   2     2234.77     2249.78     48.60 o 
   1   5   2     1830.43     1485.87     43.87 o 
   3   5   2    28611.14    26779.72    164.84 o 
   5   5   2      282.66      261.58     24.33 o 
   7   5   2     1658.28     1489.30     45.96 o 
   9   5   2     1191.55     1222.47     40.04 o 
  11   5   2       15.64       12.37     21.65 o 
  13   5   2       65.91       65.01     24.76 o 
  15   5   2       42.24       30.86     24.68 o 
  17   5   2      464.74      424.68     39.72 o 
  19   5   2       90.54      108.88     33.01 o 
  21   5   2      410.11      318.22     43.79 o 
  23   5   2       21.77       11.23     36.49 o 
  25   5   2      366.74      319.18     39.89 o 
  27   5   2      113.24      113.94     37.15 o 
  29   5   2      105.86      106.09     33.86 o 
  31   5   2      112.40      146.21     34.04 o 
 -32   6   2      148.29       97.36     46.11 o 
 -30   6   2       64.85       88.26     44.13 o 
 -28   6   2       83.48       75.20     40.48 o 
 -26   6   2        0.78       14.86     38.63 o 
 -24   6   2        0.28       15.03     39.10 o 
 -22   6   2       84.76       84.35     33.13 o 
 -20   6   2       70.60       77.96     26.98 o 
 -18   6   2      143.87      164.12     35.72 o 
 -16   6   2       28.64        8.87     26.61 o 
 -14   6   2      200.22      203.29     26.52 o 
 -12   6   2        0.27        5.89     23.56 o 
 -10   6   2     7581.21     8802.47    112.10 o 
  -8   6   2     1624.82     1787.13     47.16 o 
  -6   6   2    19601.19    20046.19    155.38 o 
  -4   6   2      605.79      663.18     37.81 o 
  -2   6   2       19.26       23.24     23.24 o 
   0   6   2      622.81      573.64     22.86 o 
   2   6   2     4553.98     4437.77     74.97 o 
   4   6   2     1445.57     1424.46     45.85 o 
   6   6   2      205.85      191.96     24.76 o 
   8   6   2      291.45      318.19     31.19 o 
  10   6   2      268.64      253.79     31.33 o 
  12   6   2      261.39      260.50     31.38 o 
  14   6   2      335.59      407.23     34.46 o 
  16   6   2      158.52      108.83     27.98 o 
  18   6   2       11.08       36.76     33.70 o 
  20   6   2        0.06       35.88     35.88 o 
  22   6   2       59.28      100.97     34.61 o 
  24   6   2       11.53       35.68     35.68 o 
  26   6   2        0.01       28.23     35.93 o 
  28   6   2        6.53       32.92     32.92 o 
  30   6   2       35.47       27.30     31.49 o 
  32   6   2       37.75       58.12     29.06 o 
 -31   7   2       18.65       77.44     41.29 o 
 -29   7   2      156.64      216.11     52.64 o 
 -27   7   2      111.28       95.80     37.74 o 
 -25   7   2      708.88      722.70     59.72 o 
 -23   7   2      397.94      354.77     45.48 o 
 -21   7   2      640.33      543.19     51.88 o 
 -19   7   2      937.72      879.99     54.99 o 
 -17   7   2      154.64      219.81     33.58 o 
 -15   7   2      730.76      643.61     45.76 o 
 -13   7   2      450.66      347.63     36.59 o 
 -11   7   2     1337.68     1322.70     54.85 o 
  -9   7   2     2100.48     2492.30     69.90 o 
  -7   7   2    16334.59    16418.38    154.03 o 
  -5   7   2    27887.15    30367.32    203.66 o 
  -3   7   2    17968.12    16518.59    148.95 o 
  -1   7   2     7012.75     7578.92    101.61 o 
   1   7   2      782.81      632.55     36.32 o 
   3   7   2       31.59       40.02     21.55 o 
   5   7   2     1236.79     1414.66     46.91 o 
   7   7   2      157.63       91.73     25.30 o 
   9   7   2      991.10      961.50     47.76 o 
  11   7   2     1268.81     1360.08     57.47 o 
  13   7   2       81.07      127.55     31.88 o 
  15   7   2       38.29       95.05     31.68 o 
  17   7   2      492.96      584.58     50.01 o 
  19   7   2       13.64       12.22     33.62 o 
  21   7   2      238.84      233.56     44.34 o 
  23   7   2      292.07      287.66     45.12 o 
  25   7   2       51.34       47.63     37.04 o 
  27   7   2       13.05       36.51     34.07 o 
  29   7   2        0.23       34.94     34.94 o 
  31   7   2      244.17      281.30     36.11 o 
 -30   8   2      296.07      355.51     56.68 o 
 -28   8   2       64.01       69.12     38.70 o 
 -26   8   2      434.42      490.23     52.21 o 
 -24   8   2       16.18        2.99     41.91 o 
 -22   8   2     1426.87     1349.88     70.23 o 
 -20   8   2        1.41       24.72     30.91 o 
 -18   8   2      163.95      124.50     34.24 o 
 -16   8   2       95.85       15.63     34.38 o 
 -14   8   2      248.67      260.10     37.60 o 
 -12   8   2       17.49       18.82     25.08 o 
 -10   8   2      140.52      190.92     34.42 o 
  -8   8   2      846.36      750.40     49.82 o 
  -6   8   2    18918.17    20439.39    188.54 o 
  -4   8   2     1581.48     1636.62     61.40 o 
  -2   8   2     4075.24     4261.88     98.10 o 
   0   8   2     1642.72     1805.34     41.42 o 
   2   8   2      242.62      225.16     37.43 o 
   4   8   2      412.23      493.46     34.79 o 
   6   8   2     1196.80     1524.49     57.64 o 
   8   8   2      375.77      465.26     38.77 o 
  10   8   2       17.30       45.44     29.20 o 
  12   8   2     1052.72     1080.46     55.16 o 
  14   8   2      962.50     1090.41     58.06 o 
  16   8   2       32.45       54.15     38.23 o 
  18   8   2       82.79      177.75     43.65 o 
  20   8   2      177.07      172.13     45.29 o 
  22   8   2       56.68       51.94     46.17 o 
  24   8   2       45.93       62.41     43.42 o 
  26   8   2        2.36       40.03     35.03 o 
  28   8   2       73.17       67.59     36.04 o 
  30   8   2       21.54       59.08     31.50 o 
 -29   9   2       54.97       96.79     40.75 o 
 -27   9   2      221.34      186.25     46.56 o 
 -25   9   2       65.65       92.31     43.26 o 
 -23   9   2      542.80      430.76     56.83 o 
 -21   9   2      862.12      840.64     64.43 o 
 -19   9   2      126.43      193.58     40.59 o 
 -17   9   2      165.57      135.91     34.76 o 
 -15   9   2      559.58      509.88     50.99 o 
 -13   9   2      307.84      329.84     41.62 o 
 -11   9   2      121.90      157.13     32.07 o 
  -9   9   2      877.34      966.40     54.40 o 
  -7   9   2     1427.28     1557.23     63.69 o 
  -5   9   2      838.91      934.15     56.99 o 
  -3   9   2     1734.63     1956.04     63.11 o 
  -1   9   2      565.41      663.23     44.22 o 
   1   9   2        4.91       12.71     28.60 o 
   3   9   2     1549.52     1947.56     64.16 o 
   5   9   2      389.10      392.35     38.91 o 
   7   9   2        0.08       22.90     29.44 o 
   9   9   2        6.33        3.29     26.30 o 
  11   9   2      225.80      223.73     36.19 o 
  13   9   2      116.87      140.76     39.27 o 
  15   9   2        0.40       42.04     42.04 o 
  17   9   2      121.05       88.69     47.51 o 
  19   9   2      183.68      239.42     52.17 o 
  21   9   2      358.12      457.96     58.71 o 
  23   9   2      197.08      168.58     52.50 o 
  25   9   2      127.38       99.54     43.39 o 
  27   9   2       29.45        4.60     32.23 o 
  29   9   2        3.65       28.24     34.29 o 
 -28  10   2       55.11       67.37     39.92 o 
 -26  10   2      768.27      786.74     61.97 o 
 -24  10   2       30.02        8.55     39.93 o 
 -22  10   2      808.38      856.76     62.47 o 
 -20  10   2       61.56      135.04     39.90 o 
 -18  10   2      416.78      389.46     50.25 o 
 -16  10   2      343.37      255.55     41.52 o 
 -14  10   2      138.01      193.92     38.78 o 
 -12  10   2      395.92      322.27     42.32 o 
 -10  10   2       86.94       97.94     32.64 o 
  -8  10   2       21.67        3.26     32.62 o 
  -6  10   2      358.37      403.36     39.03 o 
  -4  10   2      426.77      327.51     38.91 o 
  -2  10   2       54.92        9.71     35.62 o 
   0  10   2      373.48      410.92     28.61 o 
   2  10   2       86.33       42.39     32.61 o 
   4  10   2       78.72      128.06     32.83 o 
   6  10   2      168.14       85.93     33.05 o 
   8  10   2        0.15        6.63     29.87 o 
  10  10   2      420.90      464.75     46.47 o 
  12  10   2      465.05      386.40     49.54 o 
  14  10   2     1101.74     1070.57     75.04 o 
  16  10   2     2037.92     2064.47     92.68 o 
  18  10   2     1994.87     2279.45     99.11 o 
  20  10   2     2020.28     2438.35     97.78 o 
  22  10   2      310.37      312.47     55.79 o 
  24  10   2      455.64      536.17     64.45 o 
  26  10   2       24.05       32.58     32.58 o 
 -27  11   2       45.57       77.43     33.87 o 
 -25  11   2        0.30        5.26     42.05 o 
 -23  11   2        3.15       44.81     39.21 o 
 -21  11   2        0.68       17.64     41.16 o 
 -19  11   2       29.79        0.00     39.67 o 
 -17  11   2       42.46       65.96     40.83 o 
 -15  11   2      109.78      125.16     38.51 o 
 -13  11   2      117.45       71.69     42.36 o 
 -11  11   2       75.06      118.48     39.49 o 
  -9  11   2       20.94       39.70     39.70 o 
  -7  11   2       59.81       62.94     39.76 o 
  -5  11   2       13.35       33.11     33.11 o 
  -3  11   2      237.50      175.29     43.00 o 
  -1  11   2       85.10       85.97     36.37 o 
   1  11   2       33.01       13.25     36.42 o 
   3  11   2       59.12       92.98     29.88 o 
   5  11   2       15.05        9.99     33.30 o 
   7  11   2        1.74       33.35     33.35 o 
   9  11   2        2.38        3.33     33.30 o 
  11  11   2       14.35       43.01     33.08 o 
  13  11   2       23.30       39.18     48.98 o 
  15  11   2      491.00      623.23     63.92 o 
  17  11   2       28.91        9.28     58.81 o 
  19  11   2      381.21      396.56     68.06 o 
  21  11   2      186.73      231.19     58.49 o 
  23  11   2       90.98       95.17     46.30 o 
  25  11   2       61.30        9.28     37.12 o 
 -24  12   2       52.30       30.48     40.64 o 
 -22  12   2      400.05      392.66     54.53 o 
 -20  12   2       28.70       37.48     43.24 o 
 -18  12   2        0.09        3.01     36.15 o 
 -16  12   2       30.51       40.53     40.53 o 
 -14  12   2        0.40       28.79     44.79 o 
 -12  12   2      608.79      583.78     52.17 o 
 -10  12   2      386.75      498.88     56.16 o 
  -8  12   2      775.14      685.90     59.93 o 
  -6  12   2        0.01       53.48     36.76 o 
  -4  12   2      127.42      127.16     36.80 o 
  -2  12   2       21.61       70.25     33.45 o 
   0  12   2       73.94      140.78     50.15 o 
   2  12   2       72.48       83.57     36.76 o 
   4  12   2      214.59      187.04     50.09 o 
   6  12   2      128.85      146.66     43.33 o 
   8  12   2       54.59       76.29     36.49 o 
  10  12   2      101.40      141.36     46.02 o 
  12  12   2      126.35       84.19     48.57 o 
  14  12   2     1727.23     2100.26     94.89 o 
  16  12   2     1027.04      954.20     79.52 o 
  18  12   2     2054.12     2026.09     99.26 o 
  20  12   2      756.89      696.83     68.59 o 
  22  12   2        1.34       53.11     42.99 o 
  24  12   2       15.38       18.22     40.99 o 
 -23  13   2       73.24       43.64     41.22 o 
 -21  13   2       68.70       63.01     42.00 o 
 -19  13   2      214.80      184.64     44.76 o 
 -17  13   2      121.97       64.74     41.20 o 
 -15  13   2        9.80       98.01     39.82 o 
 -13  13   2        2.73       12.63     41.06 o 
 -11  13   2       23.04       35.55     45.24 o 
  -9  13   2      579.19      597.68     59.11 o 
  -7  13   2        0.29       19.90     46.44 o 
  -5  13   2      469.36      447.02     53.37 o 
  -3  13   2       20.47       23.40     43.45 o 
  -1  13   2      304.92      461.13     56.80 o 
   1  13   2        4.43       33.35     43.35 o 
   3  13   2       45.01       33.22     43.19 o 
   5  13   2       50.63       52.86     42.95 o 
   7  13   2      104.27      153.97     45.86 o 
   9  13   2        0.89       25.87     42.05 o 
  11  13   2       61.20        9.53     47.62 o 
  13  13   2        0.65       30.93     43.29 o 
  15  13   2      123.69      122.24     59.63 o 
  17  13   2       19.90       20.12      6.20 o 
  19  13   2      447.47      353.70     63.83 o 
  21  13   2        0.14       51.32     41.54 o 
 -20  14   2       10.28       19.93     37.37 o 
 -18  14   2       10.20        2.68     37.48 o 
 -16  14   2        0.31       53.88     34.03 o 
 -14  14   2       16.04       15.45      4.53 o 
 -12  14   2       32.12      101.52     43.06 o 
 -10  14   2      458.81      562.29     63.18 o 
  -8  14   2      294.97      263.94     57.93 o 
  -6  14   2     1241.25     1316.07     78.19 o 
  -4  14   2      262.68      242.61     59.00 o 
  -2  14   2      553.33      489.38     65.69 o 
   0  14   2      464.43      522.91     41.72 o 
   2  14   2       24.39       22.83     48.91 o 
   4  14   2      372.42      297.55     51.74 o 
   6  14   2        5.98       19.18     41.54 o 
   8  14   2       19.03       15.71     40.85 o 
  10  14   2       17.86       89.11     36.86 o 
  12  14   2        1.81       41.72     47.67 o 
  14  14   2      165.16      274.68     54.36 o 
  16  14   2       26.51       43.39     48.81 o 
  18  14   2       30.54       63.26     43.01 o 
 -17  15   2       24.63       11.53      3.40 o 
 -15  15   2       44.04       45.61     45.61 o 
 -13  15   2       13.36        5.65     39.55 o 
 -11  15   2      109.16      150.00     44.11 o 
  -9  15   2      309.87      296.98     57.58 o 
  -7  15   2      346.32      232.09     61.89 o 
  -5  15   2     1055.52     1028.32     78.39 o 
  -3  15   2      127.41      107.26     59.94 o 
  -1  15   2     1177.92     1274.98     85.21 o 
   1  15   2       32.63       87.94     50.25 o 
   3  15   2      250.26      283.01     55.98 o 
   5  15   2        9.20        3.07     42.89 o 
   7  15   2      166.11      219.19     51.04 o 
   9  15   2       10.48       73.06     40.91 o 
  11  15   2       34.37       19.74     47.94 o 
  13  15   2       91.85      126.59     40.40 o 
  15  15   2        4.82       38.07     43.15 o 
 -12  16   2        0.22       47.23     36.73 o 
 -10  16   2       81.62      104.25     43.89 o 
  -8  16   2        0.24       19.84     45.36 o 
  -6  16   2       72.60       11.60     46.38 o 
  -4  16   2       11.61        5.88     49.93 o 
  -2  16   2      219.88      165.30     53.13 o 
   0  16   2       29.91       58.27     34.31 o 
   2  16   2      443.48      355.82     58.33 o 
   4  16   2        0.49       11.47     48.77 o 
   6  16   2       65.25       53.25     44.84 o 
   8  16   2        1.96        0.00     43.45 o 
  10  16   2        3.14       44.32     44.32 o 
  -3  17   2        9.91       29.21     45.15 o 
  -1  17   2        6.87       47.91     47.91 o 
   1  17   2        2.79       15.85     42.28 o 
   3  17   2       53.72       10.40     46.80 o 
 -33   1   3        6.65       70.63     28.77 o 
 -31   1   3      115.66       70.68     21.00 o 
 -29   1   3      308.64      425.89     53.23 o 
 -27   1   3      271.38      240.42     51.63 o 
 -25   1   3      231.36      229.51     42.93 o 
 -23   1   3      428.54      387.80     42.75 o 
 -21   1   3      106.13      132.35     30.08 o 
 -19   1   3       74.78       55.83     29.38 o 
 -17   1   3    11877.78    12094.88    139.71 o 
 -15   1   3      389.46      335.74     35.77 o 
 -13   1   3    13742.18    15240.25    134.83 o 
 -11   1   3     2107.24     1854.19     53.08 o 
  -9   1   3     5700.36     4625.21     65.01 o 
  -7   1   3       54.87       70.95     20.93 o 
  -5   1   3     9265.06     8722.37     79.01 o 
  -3   1   3     9290.99    11028.10     88.38 o 
  -1   1   3    14635.60    14336.81    119.42 o 
   1   1   3    13269.93    13116.46    107.28 o 
   3   1   3      931.29      821.09     27.08 o 
   5   1   3     1887.52     1607.93     47.66 o 
   7   1   3     4997.68     5349.65     83.30 o 
   9   1   3      164.82      170.58     22.12 o 
  11   1   3      200.46      189.96     24.74 o 
  13   1   3      767.53      550.22     33.26 o 
  15   1   3      210.74      198.66     26.56 o 
  17   1   3      420.08      362.27     34.50 o 
  19   1   3     1161.61     1292.23     50.21 o 
  21   1   3       10.28       26.89     26.89 o 
  23   1   3       13.45       41.07     28.23 o 
  25   1   3       15.10       43.54     29.03 o 
  27   1   3       61.83       29.14     29.14 o 
  29   1   3       71.03      128.12     36.61 o 
  31   1   3        4.52        8.98     26.94 o 
 -34   2   3      148.85      168.42     45.24 o 
 -32   2   3       31.05       34.97     10.82 o 
 -30   2   3        5.76       32.09     40.83 o 
 -28   2   3        2.50       39.23     39.23 o 
 -26   2   3       75.58      165.29     33.67 o 
 -24   2   3        4.44       30.55     33.60 o 
 -22   2   3      424.45      421.50     39.14 o 
 -20   2   3      471.47      445.20     35.24 o 
 -18   2   3      462.86      349.80     39.81 o 
 -16   2   3     3139.04     3626.39     76.69 o 
 -14   2   3     4020.93     4703.45     81.55 o 
 -12   2   3     9696.97    10578.81    106.16 o 
 -10   2   3     1041.89      975.16     34.21 o 
  -8   2   3       30.80        7.20     12.01 o 
  -6   2   3     1923.71     1873.84     43.68 o 
  -4   2   3     1808.88     1581.35     42.67 o 
  -2   2   3     2214.25     2100.70     43.98 o 
   0   2   3    24044.54    26706.59    742.18 o 
   2   2   3      194.55      161.11     20.02 o 
   4   2   3     4567.84     3827.01     64.46 o 
   6   2   3      441.06      479.59     33.43 o 
   8   2   3       11.77       31.13     21.79 o 
  10   2   3      557.70      570.18     34.46 o 
  12   2   3      289.05      370.54     31.13 o 
  14   2   3       85.20       39.90     24.56 o 
  16   2   3       33.69       27.07     27.07 o 
  18   2   3      305.15      316.44     38.09 o 
  20   2   3      277.08      181.34     36.83 o 
  22   2   3      567.61      420.78     46.15 o 
  24   2   3      515.37      403.49     43.68 o 
  26   2   3      437.96      387.96     45.52 o 
  28   2   3        1.25        2.19     30.67 o 
  30   2   3       17.22       25.42     31.29 o 
  32   2   3        5.37       42.31     23.69 o 
 -33   3   3       21.41       76.96     39.80 o 
 -31   3   3      137.75      111.53     45.76 o 
 -29   3   3      272.25      221.64     47.92 o 
 -27   3   3       21.48       12.26     42.93 o 
 -25   3   3      316.55      255.79     46.23 o 
 -23   3   3      301.67      180.12     36.63 o 
 -21   3   3     2097.33     2234.19     77.77 o 
 -19   3   3        4.88       26.16     29.06 o 
 -17   3   3     3305.33     3497.41     81.53 o 
 -15   3   3      528.68      423.70     35.31 o 
 -13   3   3     1572.21     1339.95     47.39 o 
 -11   3   3      562.53      585.06     28.31 o 
  -9   3   3      507.59      439.08     25.52 o 
  -7   3   3       12.78       38.59     15.43 o 
  -5   3   3     5217.02     4584.20     67.84 o 
  -3   3   3      244.68      253.09     18.46 o 
  -1   3   3     1138.50     1039.48     32.57 o 
   1   3   3     3048.00     3253.55     48.30 o 
   3   3   3     4386.68     3845.95     63.85 o 
   5   3   3      925.80      773.36     35.29 o 
   7   3   3     2751.63     2819.97     62.99 o 
   9   3   3     2400.36     2351.39     61.15 o 
  11   3   3      172.39      114.37     27.82 o 
  13   3   3      326.78      269.13     30.93 o 
  15   3   3      499.72      472.85     33.74 o 
  17   3   3      113.25      117.57     30.14 o 
  19   3   3      757.90      742.78     49.91 o 
  21   3   3      255.86      209.46     39.62 o 
  23   3   3       47.57       51.22     35.04 o 
  25   3   3      383.22      359.24     45.53 o 
  27   3   3       65.46       58.29     34.97 o 
  29   3   3      193.42      203.76     37.81 o 
  31   3   3        4.59       58.88     25.76 o 
 -32   4   3      598.05      683.05     66.38 o 
 -30   4   3      106.22      144.36     50.08 o 
 -28   4   3      789.73      892.73     64.20 o 
 -26   4   3      535.16      549.98     59.03 o 
 -24   4   3     1443.81     1360.66     71.44 o 
 -22   4   3      130.61      205.51     39.87 o 
 -20   4   3      207.74      197.38     36.02 o 
 -18   4   3     1312.89     1306.74     55.54 o 
 -16   4   3      197.90      264.41     34.12 o 
 -14   4   3      921.64      829.21     41.59 o 
 -12   4   3      187.92      171.61     24.52 o 
 -10   4   3     1195.61     1131.81     43.21 o 
  -8   4   3      268.86      278.21     21.61 o 
  -6   4   3     5908.06     6598.44     73.08 o 
  -4   4   3     3494.73     3467.18     62.24 o 
  -2   4   3     2107.83     2011.63     40.99 o 
   0   4   3     4851.45     6064.63     57.74 o 
   2   4   3      314.91      344.44     34.87 o 
   4   4   3      631.22      726.26     41.34 o 
   6   4   3       40.40       56.66     23.85 o 
   8   4   3    14532.92    14551.90    141.87 o 
  10   4   3       71.84       78.73     21.33 o 
  12   4   3     4651.06     4899.16     92.44 o 
  14   4   3        6.01        5.28      1.08 o 
  16   4   3      108.72       58.10     27.52 o 
  18   4   3       46.11       51.05     33.03 o 
  20   4   3      941.42     1047.06     58.33 o 
  22   4   3      448.72      341.26     50.35 o 
  24   4   3      356.45      280.18     44.94 o 
  26   4   3      178.72      152.15     39.26 o 
  28   4   3       24.02       44.60     35.68 o 
  30   4   3       21.73       17.76     31.57 o 
 -33   5   3       60.62       26.15     49.68 o 
 -31   5   3       32.84       34.19     48.43 o 
 -29   5   3        5.01       27.09     45.16 o 
 -27   5   3        0.64       46.58     46.58 o 
 -25   5   3      796.66      726.18     59.72 o 
 -23   5   3       69.73      109.79     37.64 o 
 -21   5   3       41.60       58.87     34.08 o 
 -19   5   3       13.56       12.16     30.40 o 
 -17   5   3      311.26      312.61     35.73 o 
 -15   5   3      216.96      192.58     32.10 o 
 -13   5   3      704.26      801.15     40.20 o 
 -11   5   3       63.86       34.10     22.73 o 
  -9   5   3     1346.50     1287.73     45.18 o 
  -7   5   3      927.61      839.88     39.33 o 
  -5   5   3     1263.78     1356.93     53.04 o 
  -3   5   3      887.05      920.44     39.05 o 
  -1   5   3      363.79      378.54     33.94 o 
   1   5   3       44.00       34.82     20.31 o 
   3   5   3     3309.47     3915.02     71.30 o 
   5   5   3     1565.33     1728.92     51.20 o 
   7   5   3     4245.79     4474.45     85.11 o 
   9   5   3      863.18     1026.98     49.05 o 
  11   5   3      611.17      623.91     49.41 o 
  13   5   3       19.16       27.89     34.09 o 
  15   5   3        5.55       33.98     33.98 o 
  17   5   3       93.33       91.58     36.63 o 
  19   5   3        2.79        0.00     35.80 o 
  21   5   3       41.38       42.04     11.80 o 
  23   5   3       86.59       60.26     38.34 o 
  25   5   3        2.06       46.08     30.72 o 
  27   5   3       12.11       67.99     30.48 o 
  29   5   3        0.68       31.39     31.39 o 
  31   5   3       41.43        3.62     32.60 o 
 -32   6   3      432.36      497.04     61.79 o 
 -30   6   3     1855.77     1931.93     95.87 o 
 -28   6   3      757.99      714.53     70.22 o 
 -26   6   3      780.58      718.99     65.93 o 
 -24   6   3     1061.83     1104.71     66.66 o 
 -22   6   3      145.82      120.48     38.04 o 
 -20   6   3     1026.48      995.46     56.52 o 
 -18   6   3      564.51      483.04     40.25 o 
 -16   6   3      160.83      182.96     33.54 o 
 -14   6   3      402.62      420.97     39.09 o 
 -12   6   3     1551.45     1364.32     56.47 o 
 -10   6   3      553.18      518.14     38.27 o 
  -8   6   3        0.51       40.83     23.33 o 
  -6   6   3     1927.59     2105.09     49.10 o 
  -4   6   3       10.05       40.17     20.09 o 
  -2   6   3      916.88     1055.26     31.66 o 
   0   6   3     1684.69     1843.95     58.44 o 
   2   6   3       74.03       99.17     23.87 o 
   4   6   3     1301.41     1142.24     39.52 o 
   6   6   3      572.44      621.86     40.02 o 
   8   6   3    12120.15    12038.06    142.83 o 
  10   6   3       35.69       24.99     34.36 o 
  12   6   3     7463.56     7856.84    125.36 o 
  14   6   3      359.08      376.87     46.92 o 
  16   6   3     3140.23     3267.96     93.02 o 
  18   6   3     1288.16     1457.66     69.99 o 
  20   6   3      914.87      935.60     61.98 o 
  22   6   3      611.32      618.01     50.79 o 
  24   6   3       40.18       47.74     37.14 o 
  26   6   3       68.68      105.11     31.78 o 
  28   6   3       17.59       24.18     30.77 o 
  30   6   3       84.43       24.94     34.54 o 
 -31   7   3       21.05       29.96     54.49 o 
 -29   7   3        8.99       29.32     49.85 o 
 -27   7   3       16.08       95.29     43.04 o 
 -25   7   3      163.90      167.40     47.38 o 
 -23   7   3       53.61       15.99     41.56 o 
 -21   7   3       28.27       35.21     32.01 o 
 -19   7   3      154.64       95.52     35.02 o 
 -17   7   3        3.32       34.70     34.70 o 
 -15   7   3      448.02      443.15     40.58 o 
 -13   7   3      715.34      702.28     49.43 o 
 -11   7   3       37.55       21.40     27.51 o 
  -9   7   3     1335.54     1488.38     57.48 o 
  -7   7   3       25.11       26.93     26.93 o 
  -5   7   3     3466.26     3535.52     80.02 o 
  -3   7   3        5.67       35.44     23.63 o 
  -1   7   3       18.11       47.52     23.76 o 
   1   7   3      436.36      494.06     39.16 o 
   3   7   3      262.74      272.78     30.65 o 
   5   7   3       14.10       12.45     24.89 o 
   7   7   3      309.50      327.23     37.76 o 
   9   7   3      408.96      364.44     41.19 o 
  11   7   3      122.91      168.53     34.98 o 
  13   7   3      108.70      101.62     38.11 o 
  15   7   3      606.78      598.67     50.41 o 
  17   7   3     1785.83     1788.33     80.59 o 
  19   7   3       11.44       15.07     45.22 o 
  21   7   3      515.55      665.53     57.87 o 
  23   7   3       20.74       32.78     35.51 o 
  25   7   3       37.65        7.59     35.41 o 
  27   7   3       39.51       48.04     34.31 o 
  29   7   3       65.33       16.08     32.17 o 
 -30   8   3      848.15      908.63     70.95 o 
 -28   8   3      321.42      307.73     58.61 o 
 -26   8   3      295.51      347.08     58.36 o 
 -24   8   3      115.36      129.57     44.24 o 
 -22   8   3      198.40      160.36     44.89 o 
 -20   8   3       23.77       70.92     35.46 o 
 -18   8   3       71.80        6.44     35.43 o 
 -16   8   3      536.94      525.69     48.07 o 
 -14   8   3       52.30       44.57     38.20 o 
 -12   8   3      172.98      147.09     41.04 o 
 -10   8   3       83.34       46.89     31.27 o 
  -8   8   3       10.16       30.94     30.94 o 
  -6   8   3      247.00      195.98     33.69 o 
  -4   8   3      129.76      164.24     30.41 o 
  -2   8   3      537.07      562.30     36.48 o 
   0   8   3      473.96      445.45     27.54 o 
   2   8   3      203.66      226.14     34.08 o 
   4   8   3      641.84      615.60     40.82 o 
   6   8   3        0.02        9.54     25.43 o 
   8   8   3      434.56      432.93     41.68 o 
  10   8   3       67.31       54.76     38.65 o 
  12   8   3     1838.87     1957.35     74.04 o 
  14   8   3        9.83       12.79     38.36 o 
  16   8   3      672.36      632.85     56.67 o 
  18   8   3      412.00      444.94     55.23 o 
  20   8   3      203.37      153.51     50.19 o 
  22   8   3      309.91      458.48     50.32 o 
  24   8   3       41.40       36.36     38.96 o 
  26   8   3      101.21       73.12     40.09 o 
  28   8   3        0.00       22.92     35.41 o 
 -29   9   3        1.69       29.69     40.48 o 
 -27   9   3       19.87       11.60     43.50 o 
 -25   9   3        7.10        3.05     39.58 o 
 -23   9   3       15.35       22.00     37.71 o 
 -21   9   3       57.50       64.04     38.42 o 
 -19   9   3        1.47       22.63     38.80 o 
 -17   9   3       19.03        0.00     32.45 o 
 -15   9   3      159.68      204.25     38.91 o 
 -13   9   3     3715.53     4014.30    106.57 o 
 -11   9   3     2672.31     2525.60     83.44 o 
  -9   9   3     4211.98     4204.74    101.86 o 
  -7   9   3     1741.86     1457.47     66.24 o 
  -5   9   3      423.56      334.95     40.69 o 
  -3   9   3       59.31       93.52     31.17 o 
  -1   9   3        4.26        9.36     31.20 o 
   1   9   3     1037.78      898.23     53.38 o 
   3   9   3        0.06        3.17     28.54 o 
   5   9   3      141.05      160.21     32.03 o 
   7   9   3        1.96       29.08     29.08 o 
   9   9   3       11.97        3.25     32.48 o 
  11   9   3      583.83      737.36     55.22 o 
  13   9   3      106.17       51.64     45.19 o 
  15   9   3      675.33      725.45     63.63 o 
  17   9   3        2.74       43.46     43.46 o 
  19   9   3       83.56       62.81     41.88 o 
  21   9   3      221.63      204.35     45.41 o 
  23   9   3       11.94        2.65     39.64 o 
  25   9   3        3.87       52.95     36.11 o 
  27   9   3       47.65       36.62      9.35 o 
 -28  10   3       20.25       26.37     47.47 o 
 -26  10   3       26.40        8.52     45.46 o 
 -24  10   3        0.01       11.98     41.92 o 
 -22  10   3      162.92      161.41     43.45 o 
 -20  10   3       82.54       31.78     38.14 o 
 -18  10   3        7.30        6.45     38.70 o 
 -16  10   3       11.69       55.26     35.76 o 
 -14  10   3       98.73       42.39     45.65 o 
 -12  10   3      117.06       68.43     48.87 o 
 -10  10   3      906.80      860.22     71.41 o 
  -8  10   3       67.84       74.22     48.40 o 
  -6  10   3      908.61      988.88     54.50 o 
  -4  10   3      317.47      191.37     44.65 o 
  -2  10   3      309.36      257.76     38.19 o 
   0  10   3      131.65      137.51     25.84 o 
   2  10   3      153.81      128.09     38.42 o 
   4  10   3       50.60       64.46     32.23 o 
   6  10   3       25.29       55.14     32.43 o 
   8  10   3        6.57       29.31     29.31 o 
  10  10   3      102.74      149.77     39.07 o 
  12  10   3       80.19       77.66     42.06 o 
  14  10   3        9.07       22.33     41.47 o 
  16  10   3      129.49      165.08     46.72 o 
  18  10   3        0.38        3.00     45.05 o 
  20  10   3      199.23      273.85     48.49 o 
  22  10   3        0.09       15.96     39.90 o 
  24  10   3       23.57       55.79     36.39 o 
 -25  11   3        1.37       24.79     44.06 o 
 -23  11   3      151.47      105.04     46.68 o 
 -21  11   3       23.87       66.90     36.50 o 
 -19  11   3       40.60        9.39     40.70 o 
 -17  11   3      236.05      297.07     51.11 o 
 -15  11   3        0.10       12.94     42.05 o 
 -13  11   3     2374.35     2743.59     97.76 o 
 -11  11   3      458.04      568.43     68.60 o 
  -9  11   3    15213.02    15776.78    215.41 o 
  -7  11   3     2071.04     2264.19     94.34 o 
  -5  11   3     7616.22     7788.70    149.04 o 
  -3  11   3     2464.25     2612.15     93.64 o 
  -1  11   3       85.99      125.73     41.91 o 
   1  11   3      954.56      819.34     58.06 o 
   3  11   3       13.37       32.33     35.56 o 
   5  11   3      791.85      790.98     58.35 o 
   7  11   3        3.48       58.42     29.21 o 
   9  11   3       10.28        0.00     42.10 o 
  11  11   3      504.68      549.80     57.87 o 
  13  11   3       70.67      126.72     44.35 o 
  15  11   3        4.19        9.27     46.37 o 
  17  11   3      952.55      837.69     71.56 o 
  19  11   3       50.17       50.96     42.47 o 
  21  11   3      186.15       87.16     47.54 o 
  23  11   3        0.85        9.64     38.56 o 
 -24  12   3       19.12       29.00     39.55 o 
 -22  12   3       45.34       67.51     39.37 o 
 -20  12   3       23.09       26.56     44.26 o 
 -18  12   3       24.79       58.08     39.74 o 
 -16  12   3        9.98       15.68     43.90 o 
 -14  12   3      113.26       86.19     47.88 o 
 -12  12   3       35.32       25.82     45.19 o 
 -10  12   3       11.18       45.46     48.71 o 
  -8  12   3        9.21       55.31     55.31 o 
  -6  12   3      234.73      159.31     55.27 o 
  -4  12   3       27.67        9.73     55.14 o 
  -2  12   3      578.05      627.61     58.24 o 
   0  12   3       17.99       32.15     27.12 o 
   2  12   3       40.09        9.67     38.69 o 
   4  12   3       25.52       25.76     41.86 o 
   6  12   3        6.41       61.02     38.55 o 
   8  12   3        9.57       15.98     44.73 o 
  10  12   3       35.39       72.77     41.13 o 
  12  12   3       28.11       77.79     46.67 o 
  14  12   3        4.90       84.89     42.44 o 
  16  12   3       52.42       93.43     52.54 o 
  18  12   3       40.91       36.01     47.09 o 
  20  12   3        5.01       10.33     41.29 o 
  22  12   3        5.54       35.28     37.63 o 
 -21  13   3        0.26       42.80     42.80 o 
 -19  13   3       21.82       45.24     39.59 o 
 -17  13   3       81.89       61.94     44.24 o 
 -15  13   3       38.71       12.17     48.70 o 
 -13  13   3      232.32      227.27     56.03 o 
 -11  13   3        1.21       28.46     41.10 o 
  -9  13   3      526.63      491.45     63.82 o 
  -7  13   3        9.52       22.44     48.08 o 
  -5  13   3       16.01       51.34     44.92 o 
  -3  13   3      211.25      201.90     54.48 o 
  -1  13   3      488.58      488.93     57.52 o 
   1  13   3       67.55       89.14     47.76 o 
   3  13   3        4.93       25.35     38.02 o 
   5  13   3      153.77      214.10     44.07 o 
   7  13   3       45.70       53.04     43.67 o 
   9  13   3        3.04       12.32     43.09 o 
  11  13   3      236.42      304.71     54.30 o 
  13  13   3       63.66       32.24     49.83 o 
  15  13   3       31.21       53.49     47.86 o 
  17  13   3        1.63        7.99     47.96 o 
  19  13   3       41.32       32.19     44.58 o 
 -18  14   3        2.90       32.00     42.67 o 
 -16  14   3        4.86       53.23     36.42 o 
 -14  14   3      140.46      122.18     46.55 o 
 -12  14   3       21.92        5.98     41.86 o 
 -10  14   3      153.79       36.58     48.78 o 
  -8  14   3       21.66       46.30     46.30 o 
  -6  14   3       24.06       43.50     46.61 o 
  -4  14   3      720.29      691.21     65.38 o 
  -2  14   3       43.41        3.11     43.52 o 
   0  14   3        4.69       41.79     28.45 o 
   2  14   3        6.84       36.89     39.96 o 
   4  14   3      261.41      283.15     48.71 o 
   6  14   3       17.06       42.07     39.07 o 
   8  14   3      227.98      159.43     59.05 o 
  10  14   3        4.00       43.22     43.22 o 
  12  14   3      682.49      841.88     69.70 o 
  14  14   3       11.11       42.66     53.32 o 
  16  14   3      662.40      748.86     62.83 o 
 -15  15   3        1.20        7.82     41.72 o 
 -13  15   3       20.80       10.90     43.58 o 
 -11  15   3       27.94       14.07     42.21 o 
  -9  15   3       73.47       11.52     43.19 o 
  -7  15   3        8.69       43.84     43.84 o 
  -5  15   3      228.09      167.93     50.08 o 
  -3  15   3      112.71      162.37     44.28 o 
  -1  15   3       30.78       79.48     38.26 o 
   1  15   3        9.59        2.92     43.83 o 
   3  15   3        1.39       31.77     43.31 o 
   5  15   3       52.56       71.03     48.30 o 
   7  15   3       16.08       47.24     47.24 o 
   9  15   3        0.98       48.59     48.59 o 
  11  15   3      131.08       49.37     54.55 o 
  13  15   3       60.12       34.59     46.94 o 
 -10  16   3       20.22       33.50     41.23 o 
  -8  16   3        2.07       26.46     39.68 o 
  -6  16   3        6.08       21.52     37.66 o 
  -4  16   3       40.26        0.00     43.41 o 
  -2  16   3       30.12       38.01     40.73 o 
   0  16   3       20.44        4.67     31.46 o 
   2  16   3        2.88       32.00     42.67 o 
   4  16   3      155.05      143.98     49.73 o 
   6  16   3       13.88       38.27     43.37 o 
 -32   0   4      631.28      505.19     57.58 o 
 -30   0   4       79.31       48.09     42.43 o 
 -28   0   4     1996.73     1825.35     89.48 o 
 -26   0   4      383.08      400.76     52.40 o 
 -24   0   4      153.59      150.56     43.91 o 
 -22   0   4      287.52      220.62     40.97 o 
 -20   0   4     2904.64     3092.23     90.95 o 
 -18   0   4       12.18       21.68     27.87 o 
 -16   0   4      677.98      680.59     42.54 o 
 -14   0   4     1692.59     1458.80     56.33 o 
 -12   0   4       80.80      100.69     28.76 o 
 -10   0   4      583.61      723.37     27.70 o 
  -8   0   4    10369.28     9956.60    110.54 o 
  -6   0   4        0.17       43.96     17.09 o 
  -4   0   4     1325.40     1088.29     28.46 o 
  -2   0   4       24.26       49.38     13.80 o 
   0   0   4    10819.43    12067.31    431.95 o 
   2   0   4      217.03      167.23     26.23 o 
   4   0   4      571.49      615.83     43.08 o 
   6   0   4    11704.91    11278.81    145.00 o 
   8   0   4     2335.63     2057.58     62.53 o 
  10   0   4     2139.20     2265.67     63.86 o 
  12   0   4      227.99      195.45     29.61 o 
  14   0   4      126.46      138.35     31.71 o 
  16   0   4      528.09      444.82     39.16 o 
  18   0   4      285.26      226.93     37.82 o 
  20   0   4      125.59      155.30     31.06 o 
  22   0   4       47.95       22.08     26.99 o 
  24   0   4        0.07       20.64     22.93 o 
  26   0   4      225.16      166.34     35.79 o 
  28   0   4       13.39       11.34     26.46 o 
  30   0   4       52.54       90.64     24.72 o 
 -33   1   4       44.84       40.72     45.82 o 
 -31   1   4       75.10      102.92     44.50 o 
 -29   1   4       60.38      100.41     44.29 o 
 -27   1   4      300.86      398.23     52.07 o 
 -25   1   4      408.97      483.43     53.02 o 
 -23   1   4      157.57      222.07     40.66 o 
 -21   1   4       11.86        3.10     30.98 o 
 -19   1   4       78.20      109.33     33.41 o 
 -17   1   4      836.85      734.94     47.22 o 
 -15   1   4     1284.76     1585.44     54.08 o 
 -13   1   4      278.03      269.75     29.97 o 
 -11   1   4      797.28      792.47     36.25 o 
  -9   1   4       67.05       93.01     19.58 o 
  -7   1   4     2695.82     2795.44     55.68 o 
  -5   1   4        4.07        3.03      3.57 o 
  -3   1   4    11140.58    11657.22    120.25 o 
  -1   1   4        3.43       34.07     20.96 o 
   1   1   4     3802.83     4112.23     84.71 o 
   3   1   4      835.06      753.50     38.71 o 
   5   1   4      422.33      384.05     34.91 o 
   7   1   4       12.39       64.93     25.97 o 
   9   1   4      919.65      866.78     45.27 o 
  11   1   4        0.01       31.81     28.62 o 
  13   1   4      617.98      646.14     43.49 o 
  15   1   4        8.91        6.04     33.19 o 
  17   1   4      420.00      481.15     43.74 o 
  19   1   4        2.31        2.80     33.56 o 
  21   1   4       30.27       26.57     29.23 o 
  23   1   4        1.08       54.85     29.91 o 
  25   1   4        0.16       34.54     34.54 o 
  27   1   4       16.41       39.60     27.09 o 
  29   1   4        4.86       38.63     25.76 o 
 -32   2   4      284.65      214.86     51.67 o 
 -30   2   4        6.22       52.60     37.98 o 
 -28   2   4      553.64      446.25     58.07 o 
 -26   2   4      331.24      331.67     50.06 o 
 -24   2   4       23.72       15.74     37.77 o 
 -22   2   4      501.68      433.78     46.81 o 
 -20   2   4      611.65      614.74     45.87 o 
 -18   2   4        1.35        8.91     26.72 o 
 -16   2   4      638.49      678.14     42.91 o 
 -14   2   4       74.17       98.76     27.43 o 
 -12   2   4     1121.08     1113.13     44.63 o 
 -10   2   4      180.93      211.26     20.17 o 
  -8   2   4     4923.76     3953.63     71.13 o 
  -6   2   4        8.01       10.02      3.12 o 
  -4   2   4     2886.04     2533.91     54.43 o 
  -2   2   4     2461.99     2589.91     46.24 o 
   0   2   4      511.12      602.76     33.42 o 
   2   2   4     1831.74     2032.40     45.98 o 
   4   2   4      106.69      104.77     26.42 o 
   6   2   4      648.38      619.28     36.61 o 
   8   2   4      217.62      147.77     28.29 o 
  10   2   4     1568.53     1572.50     60.48 o 
  12   2   4        2.82       28.56     31.73 o 
  14   2   4     3997.52     3654.78     93.80 o 
  16   2   4      394.57      347.68     45.75 o 
  18   2   4     2160.37     2422.25     79.56 o 
  20   2   4      274.82      225.39     42.26 o 
  22   2   4      209.92      170.28     37.24 o 
  24   2   4       12.60        7.42     32.17 o 
  26   2   4        1.09       24.86     29.37 o 
  28   2   4        7.01       36.29     28.22 o 
  30   2   4       83.07       90.85     31.45 o 
 -33   3   4      470.29      417.20     57.72 o 
 -31   3   4      242.01      212.32     51.64 o 
 -29   3   4      647.98      784.64     63.86 o 
 -27   3   4      410.93      424.55     56.60 o 
 -25   3   4       87.80       66.93     41.44 o 
 -23   3   4      282.03      254.34     44.50 o 
 -21   3   4        1.37       28.17     37.56 o 
 -19   3   4     1732.93     1883.39     73.27 o 
 -17   3   4       18.38       62.07     32.52 o 
 -15   3   4      402.13      312.62     37.07 o 
 -13   3   4      102.62      121.11     24.77 o 
 -11   3   4        6.93        2.67     18.68 o 
  -9   3   4      713.73      860.57     36.62 o 
  -7   3   4      934.17      909.80     38.87 o 
  -5   3   4      764.35      712.69     31.04 o 
  -3   3   4     9828.42    11335.68    114.95 o 
  -1   3   4      289.50      335.17     27.29 o 
   1   3   4       81.64      133.37     28.71 o 
   3   3   4      891.10      776.41     35.15 o 
   5   3   4     3454.68     3263.19     71.20 o 
   7   3   4       10.49       27.27     21.21 o 
   9   3   4     2682.79     2550.56     68.09 o 
  11   3   4        0.19       50.16     31.35 o 
  13   3   4     3529.08     3737.75     94.16 o 
  15   3   4      539.27      704.54     55.87 o 
  17   3   4      926.52      837.15     60.66 o 
  19   3   4      386.15      342.60     46.85 o 
  21   3   4      114.33       69.74     36.26 o 
  23   3   4       17.01       28.78     36.63 o 
  25   3   4        2.63       14.47     33.75 o 
  27   3   4      107.15       97.80     32.60 o 
  29   3   4       12.78       34.32     28.60 o 
 -32   4   4       78.34       36.03     47.12 o 
 -30   4   4       16.30       38.91     44.89 o 
 -28   4   4       40.57       25.12     47.10 o 
 -26   4   4      191.30      209.30     48.30 o 
 -24   4   4       50.89       48.64     38.91 o 
 -22   4   4      186.79      125.55     41.85 o 
 -20   4   4     1611.50     1568.05     72.70 o 
 -18   4   4      243.03      249.66     43.15 o 
 -16   4   4      652.61      556.75     44.89 o 
 -14   4   4        8.19       37.78     26.16 o 
 -12   4   4     1792.08     1698.72     56.61 o 
 -10   4   4        1.83       41.60     24.96 o 
  -8   4   4     4634.12     4408.09     81.98 o 
  -6   4   4      622.49      762.06     35.13 o 
  -4   4   4     2425.54     1916.07     53.82 o 
  -2   4   4      222.01      177.87     27.37 o 
   0   4   4       32.02       48.53     28.44 o 
   2   4   4      505.71      426.61     32.36 o 
   4   4   4      292.34      278.08     29.90 o 
   6   4   4       23.21       54.37     24.16 o 
   8   4   4      206.76      275.31     33.64 o 
  10   4   4     2164.93     1905.36     65.05 o 
  12   4   4      788.88      839.67     49.94 o 
  14   4   4     3255.61     3050.92     90.38 o 
  16   4   4      714.87      779.38     58.45 o 
  18   4   4      235.86      224.95     47.99 o 
  20   4   4      423.38      415.27     49.02 o 
  22   4   4       62.47       24.57     40.95 o 
  24   4   4       20.27       73.61     32.99 o 
  26   4   4       54.55        0.00     32.34 o 
  28   4   4        0.07        6.15     30.74 o 
 -31   5   4       19.84       51.98     46.21 o 
 -29   5   4      282.26      339.77     58.69 o 
 -27   5   4       47.09      115.81     38.60 o 
 -25   5   4      131.58      118.13     42.66 o 
 -23   5   4       38.72       82.32     39.51 o 
 -21   5   4       49.45      114.21     42.42 o 
 -19   5   4     2236.72     2638.79     89.78 o 
 -17   5   4     1100.34     1184.68     65.81 o 
 -15   5   4    10744.29    12169.22    159.00 o 
 -13   5   4       43.82       47.77     32.83 o 
 -11   5   4     2655.63     2446.06     70.14 o 
  -9   5   4      707.95      691.21     40.15 o 
  -7   5   4      643.04      586.72     36.67 o 
  -5   5   4      747.08      782.51     36.23 o 
  -3   5   4      144.52      159.05     22.32 o 
  -1   5   4     2183.45     1842.25     56.94 o 
   1   5   4      906.27      824.86     41.09 o 
   3   5   4      325.58      331.00     30.09 o 
   5   5   4      123.65       91.59     27.47 o 
   7   5   4      620.51      665.66     43.14 o 
   9   5   4      776.42      686.69     46.61 o 
  11   5   4      215.87      184.47     34.39 o 
  13   5   4     1061.16      967.16     56.34 o 
  15   5   4       25.60       21.75     40.38 o 
  17   5   4      101.93       88.46     45.75 o 
  19   5   4      196.93      286.64     44.32 o 
  21   5   4        1.82       25.37     39.47 o 
  23   5   4      393.59      327.75     47.57 o 
  25   5   4      100.46      118.92     38.82 o 
  27   5   4      203.83      236.97     43.48 o 
  29   5   4        5.45       66.14     28.34 o 
 -30   6   4        0.31       41.56     47.51 o 
 -28   6   4        0.25       25.24     41.01 o 
 -26   6   4        9.38       13.07     39.23 o 
 -24   6   4      405.69      515.39     56.52 o 
 -22   6   4       23.57       33.32     39.98 o 
 -20   6   4      951.73      816.15     59.48 o 
 -18   6   4        3.10        3.25     39.04 o 
 -16   6   4       69.51       89.33     38.28 o 
 -14   6   4     1123.43     1208.81     62.47 o 
 -12   6   4      795.05      987.96     51.99 o 
 -10   6   4     2064.44     1991.40     56.94 o 
  -8   6   4      487.87      549.80     38.22 o 
  -6   6   4      532.17      546.76     40.49 o 
  -4   6   4       94.28       82.34     21.31 o 
  -2   6   4      511.58      502.39     37.53 o 
   0   6   4      651.75      687.38     45.62 o 
   2   6   4      344.08      473.24     36.17 o 
   4   6   4      537.29      571.77     43.04 o 
   6   6   4      257.99      289.64     34.26 o 
   8   6   4     1008.35      910.76     53.38 o 
  10   6   4      397.55      312.48     41.03 o 
  12   6   4      185.47      192.70     41.07 o 
  14   6   4      991.76      870.18     59.68 o 
  16   6   4      873.90      872.88     58.81 o 
  18   6   4     1954.68     1983.26     81.38 o 
  20   6   4       68.78       14.47     43.40 o 
  22   6   4       89.63       60.06     40.95 o 
  24   6   4      121.22       83.33     45.45 o 
  26   6   4        0.65        6.84     36.49 o 
  28   6   4        6.26       26.01     32.00 o 
 -29   7   4       20.71       30.12     51.21 o 
 -27   7   4        3.80       15.94     47.80 o 
 -25   7   4       23.81       46.12     49.42 o 
 -23   7   4       26.38       33.47     40.17 o 
 -21   7   4       28.94       23.49     43.63 o 
 -19   7   4      190.48      240.04     53.33 o 
 -17   7   4       84.36      105.30     42.77 o 
 -15   7   4     3439.44     3783.05    103.56 o 
 -13   7   4      208.58      174.70     44.46 o 
 -11   7   4     6200.98     6541.48    124.60 o 
  -9   7   4      109.25       82.48     33.60 o 
  -7   7   4     3231.58     2664.39     78.02 o 
  -5   7   4     1393.86     1202.64     53.31 o 
  -3   7   4      607.78      676.05     41.33 o 
  -1   7   4     1465.58     1528.56     53.57 o 
   1   7   4      182.92      196.68     30.26 o 
   3   7   4      249.96      357.67     33.91 o 
   5   7   4      761.14      758.13     50.12 o 
   7   7   4      493.59      478.34     44.35 o 
   9   7   4     1299.57     1558.94     63.75 o 
  11   7   4      402.14      424.62     44.69 o 
  13   7   4      127.59      117.58     44.48 o 
  15   7   4      212.68      263.50     47.05 o 
  17   7   4      125.51       94.98     45.95 o 
  19   7   4       38.70       26.57     41.34 o 
  21   7   4      473.93      487.22     53.20 o 
  23   7   4      448.86      434.95     57.29 o 
  25   7   4       54.06       61.55     42.61 o 
  27   7   4       94.39       87.87     35.56 o 
 -28   8   4        0.36        6.03     45.23 o 
 -26   8   4      189.15      175.13     54.12 o 
 -24   8   4       21.91       39.48     42.77 o 
 -22   8   4      206.75      217.44     46.83 o 
 -20   8   4      339.88      366.24     53.75 o 
 -18   8   4       50.28       87.00     40.15 o 
 -16   8   4      976.80     1003.48     66.23 o 
 -14   8   4       45.25       68.57     42.45 o 
 -12   8   4     5613.49     6003.60    128.49 o 
 -10   8   4      696.79      792.07     53.64 o 
  -8   8   4     3875.21     3959.84    102.33 o 
  -6   8   4     2547.72     2318.98     79.44 o 
  -4   8   4       14.29       54.50     33.31 o 
  -2   8   4      306.63      357.20     36.32 o 
   0   8   4       85.67      131.30     23.74 o 
   2   8   4     1363.08     1413.65     61.87 o 
   4   8   4     1356.05     1497.30     65.92 o 
   6   8   4     1284.63     1509.53     69.91 o 
   8   8   4        2.06       22.43     35.24 o 
  10   8   4      453.13      510.00     51.42 o 
  12   8   4      135.33      156.92     41.63 o 
  14   8   4      864.93      854.91     60.15 o 
  16   8   4      162.80      151.85     43.39 o 
  18   8   4      299.32      227.62     50.91 o 
  20   8   4        0.18       45.60     45.60 o 
  22   8   4        3.30       31.94     42.59 o 
  24   8   4       40.87       87.52     38.90 o 
  26   8   4        9.04       32.40     36.73 o 
 -27   9   4        0.03       44.69     47.67 o 
 -25   9   4      137.22      129.00     53.49 o 
 -23   9   4        0.76       39.06     48.82 o 
 -21   9   4        0.02       23.22     43.11 o 
 -19   9   4      155.57      143.64     50.10 o 
 -17   9   4       39.78      110.11     40.04 o 
 -15   9   4      255.18      238.56     49.69 o 
 -13   9   4      328.26      337.47     45.87 o 
 -11   9   4      278.20      306.97     51.69 o 
  -9   9   4      252.56      178.23     44.56 o 
  -7   9   4      283.50      313.20     50.20 o 
  -5   9   4     2353.58     2279.95     83.76 o 
  -3   9   4        0.02       18.50     37.01 o 
  -1   9   4      363.20      311.78     43.21 o 
   1   9   4        1.12       43.51     31.08 o 
   3   9   4      309.41      373.67     43.96 o 
   5   9   4     2551.87     2297.49     82.51 o 
   7   9   4      101.61      121.58     44.79 o 
   9   9   4     1847.35     1936.60     83.50 o 
  11   9   4        2.48       16.02     35.24 o 
  13   9   4        0.23       12.68     38.06 o 
  15   9   4       92.80       52.87     46.65 o 
  17   9   4      106.47      120.47     48.19 o 
  19   9   4       97.92      178.13     40.22 o 
  21   9   4       64.78       94.20     43.06 o 
  23   9   4       23.03       49.32     39.46 o 
  25   9   4        0.41       19.80     35.20 o 
 -26  10   4       70.33       29.04     46.47 o 
 -24  10   4        7.77        6.14     43.03 o 
 -22  10   4      170.35      229.60     51.02 o 
 -20  10   4        6.56       29.34     42.37 o 
 -18  10   4        0.09        9.89     39.54 o 
 -16  10   4      736.15      845.92     66.08 o 
 -14  10   4        4.91       46.09     42.80 o 
 -12  10   4       74.49      111.09     39.20 o 
 -10  10   4      253.40      190.70     42.01 o 
  -8  10   4     1497.71     1303.15     73.45 o 
  -6  10   4      169.44      255.85     44.22 o 
  -4  10   4      966.13     1061.84     62.64 o 
  -2  10   4      218.58      283.91     43.67 o 
   0  10   4      339.43      371.62     34.17 o 
   2  10   4     1171.54     1135.55     62.74 o 
   4  10   4      640.06      615.66     59.98 o 
   6  10   4     1217.24     1397.35     69.86 o 
   8  10   4      169.65      152.88     50.95 o 
  10  10   4      679.44      584.72     60.38 o 
  12  10   4       23.73       25.18     37.77 o 
  14  10   4      128.41      185.33     49.42 o 
  16  10   4       18.09       32.95     41.93 o 
  18  10   4       25.99        2.86     42.93 o 
  20  10   4       33.64       24.17     42.98 o 
  22  10   4       44.23       54.27     39.47 o 
 -23  11   4       30.16       50.41     50.41 o 
 -21  11   4        9.28       12.36     40.17 o 
 -19  11   4        6.44       15.86     44.42 o 
 -17  11   4       68.85        3.22     45.12 o 
 -15  11   4        8.31       45.44     45.44 o 
 -13  11   4       68.43       48.70     42.21 o 
 -11  11   4        2.91       35.56     42.03 o 
  -9  11   4       25.76       44.94     44.94 o 
  -7  11   4      765.84      728.73     63.64 o 
  -5  11   4       20.55       44.18     44.18 o 
  -3  11   4      148.37       37.62     47.03 o 
  -1  11   4        0.16       37.49     37.49 o 
   1  11   4      143.65      174.89     43.73 o 
   3  11   4      194.11      156.39     46.91 o 
   5  11   4        0.20       15.67     40.73 o 
   7  11   4       69.32      131.63     47.01 o 
   9  11   4        7.17       31.21     40.58 o 
  11  11   4       17.92       15.44     43.25 o 
  13  11   4       33.67       84.87     39.40 o 
  15  11   4        7.85       26.46     41.15 o 
  17  11   4       45.23       25.29     47.77 o 
  19  11   4        3.64       39.59     39.59 o 
  21  11   4       41.78       29.11     41.24 o 
 -22  12   4       66.39      138.27     45.15 o 
 -20  12   4        2.58       41.41     47.32 o 
 -18  12   4       47.14       88.59     48.87 o 
 -16  12   4      614.06      498.91     65.47 o 
 -14  12   4       81.57       56.79     44.17 o 
 -12  12   4       92.42       66.56     50.72 o 
 -10  12   4       25.77      101.41     41.19 o 
  -8  12   4      350.58      230.41     47.34 o 
  -6  12   4      401.27      288.66     53.33 o 
  -4  12   4       28.12       43.64     40.53 o 
  -2  12   4      120.60      120.91     40.30 o 
   0  12   4      209.64      254.38     31.60 o 
   2  12   4      545.14      541.67     58.47 o 
   4  12   4        5.92        9.21     39.90 o 
   6  12   4      312.74      327.02     55.03 o 
   8  12   4       51.29       97.12     45.52 o 
  10  12   4      398.67      401.50     56.92 o 
  12  12   4       27.81       20.54     41.08 o 
  14  12   4      157.02      139.26     45.47 o 
  16  12   4       62.29       70.58     46.15 o 
  18  12   4       27.20       33.12     43.31 o 
 -19  13   4       58.11      153.38     50.20 o 
 -17  13   4       19.34       72.47     43.48 o 
 -15  13   4       85.53        8.93     50.59 o 
 -13  13   4        7.55       21.19     48.42 o 
 -11  13   4      407.27      305.41     61.08 o 
  -9  13   4       22.01       39.83     42.89 o 
  -7  13   4       29.95       48.97     48.97 o 
  -5  13   4       31.67       42.68     45.73 o 
  -3  13   4       79.59      100.07     39.42 o 
  -1  13   4        7.58       36.17     39.18 o 
   1  13   4      172.35      164.73     47.92 o 
   3  13   4        1.25        2.97     44.62 o 
   5  13   4      307.96      339.18     50.13 o 
   7  13   4       21.22       20.41     46.65 o 
   9  13   4      323.97      329.73     60.20 o 
  11  13   4       54.40       55.96     44.77 o 
  13  13   4       94.16       75.68     48.65 o 
  15  13   4       37.56       46.34     46.34 o 
 -16  14   4      371.97      226.85     56.71 o 
 -14  14   4        0.53       36.27     53.02 o 
 -12  14   4     1200.23     1118.08     82.72 o 
 -10  14   4       25.47       28.91     52.03 o 
  -8  14   4      782.10      558.65     64.01 o 
  -6  14   4       47.40       84.49     43.69 o 
  -4  14   4      181.63      113.30     52.29 o 
  -2  14   4      156.97       89.56     46.22 o 
   0  14   4       26.03       15.85     30.20 o 
   2  14   4      149.73       93.65     48.24 o 
   4  14   4       74.02      182.17     44.84 o 
   6  14   4       65.82        2.76     44.13 o 
   8  14   4        7.89       40.48     40.48 o 
  10  14   4       99.79      125.86     44.58 o 
  12  14   4       25.47       25.21     45.38 o 
 -11  15   4      872.17      980.03     68.27 o 
  -9  15   4       14.91       18.70     50.77 o 
  -7  15   4      390.72      385.72     59.33 o 
  -5  15   4        2.64       62.20     40.57 o 
  -3  15   4       12.96        2.70     45.85 o 
  -1  15   4        0.31       18.75     37.49 o 
   1  15   4        1.17       52.95     37.07 o 
   3  15   4       44.61       39.10     44.32 o 
   5  15   4       57.55       81.76     45.98 o 
   7  15   4        3.60       39.81     39.81 o 
 -31   1   5      549.56      576.52     58.44 o 
 -29   1   5      199.64      206.85     45.96 o 
 -27   1   5        0.64       33.30     42.37 o 
 -25   1   5      386.10      293.58     53.09 o 
 -23   1   5      141.66       31.68     44.34 o 
 -21   1   5      762.28      680.95     57.00 o 
 -19   1   5       82.64      103.24     40.67 o 
 -17   1   5      641.24      559.55     51.98 o 
 -15   1   5      451.49      449.79     44.38 o 
 -13   1   5      649.43      602.12     39.72 o 
 -11   1   5     3043.58     3216.45     78.19 o 
  -9   1   5      545.65      478.57     33.09 o 
  -7   1   5      704.80      632.75     28.94 o 
  -5   1   5      661.03      774.54     35.20 o 
  -3   1   5       42.38       31.08     19.12 o 
  -1   1   5      471.27      372.34     29.89 o 
   1   1   5      517.87      576.53     34.94 o 
   3   1   5      972.65     1031.19     48.52 o 
   5   1   5     2088.86     2253.82     70.93 o 
   7   1   5     4488.40     4470.70    102.82 o 
   9   1   5     2404.99     2421.35     82.93 o 
  11   1   5     8802.07     9344.68    146.77 o 
  13   1   5      565.59      640.80     60.27 o 
  15   1   5     1533.33     1379.10     76.45 o 
  17   1   5     1438.14     1378.65     70.11 o 
  19   1   5      160.57      267.81     38.65 o 
  21   1   5       37.85        5.15     41.22 o 
  23   1   5      336.64      411.76     44.96 o 
  25   1   5       40.76       59.67     31.96 o 
  27   1   5        7.73       50.55     28.09 o 
 -30   2   5      213.32      144.90     51.14 o 
 -28   2   5      157.73      105.84     45.36 o 
 -26   2   5      171.83      150.79     43.98 o 
 -24   2   5        3.28       19.20     38.40 o 
 -22   2   5       60.28       54.52     41.69 o 
 -20   2   5      294.88      288.61     47.57 o 
 -18   2   5     3932.60     4570.57    108.53 o 
 -16   2   5      130.32      210.25     39.05 o 
 -14   2   5     2750.58     2796.49     80.90 o 
 -12   2   5       21.04       11.06     30.44 o 
 -10   2   5      477.51      400.55     34.49 o 
  -8   2   5       33.51       38.44     23.07 o 
  -6   2   5      954.86     1132.85     45.21 o 
  -4   2   5     1241.29     1085.37     42.52 o 
  -2   2   5      671.30      782.61     47.10 o 
   0   2   5       97.68      138.08     20.12 o 
   2   2   5      387.00      412.00     35.56 o 
   4   2   5      459.95      479.06     39.16 o 
   6   2   5       44.89       49.87     34.28 o 
   8   2   5      728.35      881.89     51.30 o 
  10   2   5      203.45      168.70     45.42 o 
  12   2   5     1117.89     1065.13     67.74 o 
  14   2   5     3518.81     3898.55    107.51 o 
  16   2   5      526.29      562.78     58.11 o 
  18   2   5       21.41       26.28     37.97 o 
  20   2   5       42.45       82.54     41.26 o 
  22   2   5      254.95      295.83     45.90 o 
  24   2   5       36.86       71.92     32.48 o 
  26   2   5       14.42        9.67      2.63 o 
  28   2   5        5.65       28.51     30.29 o 
 -31   3   5      238.60      336.23     52.79 o 
 -29   3   5       16.39       36.03     45.05 o 
 -27   3   5        5.51       12.62     44.20 o 
 -25   3   5        7.07       51.91     45.43 o 
 -23   3   5      195.42       91.70     49.12 o 
 -21   3   5       28.44       91.18     39.08 o 
 -19   3   5        0.09       38.40     38.40 o 
 -17   3   5     1831.40     1779.54     74.81 o 
 -15   3   5     1845.26     1978.79     75.41 o 
 -13   3   5     4190.17     3490.75     87.35 o 
 -11   3   5      492.32      503.47     45.00 o 
  -9   3   5     3001.14     2636.29     70.96 o 
  -7   3   5        4.53       10.65     26.63 o 
  -5   3   5     1480.82     1544.32     60.20 o 
  -3   3   5     1271.21     1338.90     58.10 o 
  -1   3   5      961.97     1011.49     53.03 o 
   1   3   5      201.53      215.77     32.51 o 
   3   3   5     1731.42     1798.78     60.36 o 
   5   3   5     2876.35     2559.01     73.21 o 
   7   3   5     1405.15     1387.43     62.07 o 
   9   3   5      264.16      268.52     37.91 o 
  11   3   5     1375.13     1497.90     70.11 o 
  13   3   5      659.33      523.63     57.12 o 
  15   3   5      725.50      648.04     62.31 o 
  17   3   5      181.75       96.46     42.20 o 
  19   3   5      242.63      172.37     45.96 o 
  21   3   5        0.36       24.23     37.70 o 
  23   3   5       26.39       39.62     39.62 o 
  25   3   5        7.58       33.41     33.41 o 
  27   3   5        0.20       25.35     31.20 o 
 -30   4   5      178.67       99.95     49.97 o 
 -28   4   5       75.06      128.79     47.11 o 
 -26   4   5        3.71       49.06     42.52 o 
 -24   4   5      390.11      360.26     56.71 o 
 -22   4   5      338.20      478.52     53.54 o 
 -20   4   5      221.61      235.26     46.38 o 
 -18   4   5      880.97     1007.10     64.97 o 
 -16   4   5      667.18      683.40     53.78 o 
 -14   4   5     5872.89     6910.10    132.01 o 
 -12   4   5      516.14      699.27     50.59 o 
 -10   4   5     8672.62     8184.92    129.92 o 
  -8   4   5      624.83      639.81     47.70 o 
  -6   4   5     1346.09     1136.67     52.04 o 
  -4   4   5     1869.71     1579.66     54.28 o 
  -2   4   5      262.92      210.93     33.31 o 
   0   4   5     1259.65     1389.43     40.04 o 
   2   4   5      247.50      298.86     36.22 o 
   4   4   5     1222.39     1179.40     58.35 o 
   6   4   5      164.12      158.07     37.19 o 
   8   4   5      655.14      503.79     46.93 o 
  10   4   5      114.54      119.91     37.86 o 
  12   4   5      468.87      385.63     50.58 o 
  14   4   5      343.78      350.88     50.12 o 
  16   4   5      145.33       52.09     45.96 o 
  18   4   5      103.36      101.70     28.90 o 
  20   4   5       79.79      123.08     41.96 o 
  22   4   5      153.57      187.27     46.81 o 
  24   4   5      100.59      149.05     37.85 o 
  26   4   5      106.41      157.28     37.75 o 
 -29   5   5       49.91       95.08     46.00 o 
 -27   5   5       17.47       51.98     45.48 o 
 -25   5   5       21.24       43.67     47.03 o 
 -23   5   5       15.02       13.64     47.71 o 
 -21   5   5        2.47       40.88     44.29 o 
 -19   5   5     1005.53     1016.79     70.69 o 
 -17   5   5       80.90       16.50     42.89 o 
 -15   5   5     1693.00     1775.47     77.20 o 
 -13   5   5       91.95      150.03     37.50 o 
 -11   5   5      486.45      482.28     48.52 o 
  -9   5   5      274.10      226.60     41.20 o 
  -7   5   5     4042.41     4086.62     91.58 o 
  -5   5   5       14.64       53.36     30.90 o 
  -3   5   5        3.59       16.88     28.13 o 
  -1   5   5        6.43        2.88     28.86 o 
   1   5   5      161.07      155.46     35.87 o 
   3   5   5       82.77       61.46     30.72 o 
   5   5   5      555.46      580.34     46.80 o 
   7   5   5        3.80       15.73     28.31 o 
   9   5   5      264.78      260.05     44.27 o 
  11   5   5      175.85      253.30     44.32 o 
  13   5   5      726.19      787.01     59.80 o 
  15   5   5      243.62      263.30     49.56 o 
  17   5   5        7.97        3.00     36.10 o 
  19   5   5      446.98      483.00     51.74 o 
  21   5   5       15.10       24.28     40.46 o 
  23   5   5        1.21       34.70     34.70 o 
  25   5   5        3.59        0.00     35.53 o 
 -28   6   5      244.00      315.48     59.94 o 
 -26   6   5        9.42        9.96     46.48 o 
 -24   6   5      142.05      191.37     51.26 o 
 -22   6   5      363.41      508.01     55.29 o 
 -20   6   5      144.59      199.94     51.70 o 
 -18   6   5      968.22     1130.03     74.88 o 
 -16   6   5      338.30      320.26     56.71 o 
 -14   6   5      401.43      406.67     48.80 o 
 -12   6   5        0.01        9.49     34.78 o 
 -10   6   5      202.85      193.08     42.97 o 
  -8   6   5     1582.43     1448.83     68.56 o 
  -6   6   5      779.61      637.64     49.50 o 
  -4   6   5     1160.32     1111.27     54.73 o 
  -2   6   5     2534.79     2490.96     75.48 o 
   0   6   5     1396.53     1206.09     39.91 o 
   2   6   5       55.32        9.16     33.56 o 
   4   6   5      502.88      558.02     43.64 o 
   6   6   5      445.99      413.81     44.22 o 
   8   6   5      352.33      365.71     44.51 o 
  10   6   5        9.71        3.19     35.03 o 
  12   6   5      125.62       98.26     44.37 o 
  14   6   5      110.91      109.46     40.65 o 
  16   6   5        1.45       57.96     33.55 o 
  18   6   5       20.29       46.93     41.07 o 
  20   6   5        7.67       33.28     36.04 o 
  22   6   5       36.01      120.71     41.09 o 
  24   6   5       34.30        0.00     37.14 o 
 -27   7   5        2.19        0.00     44.76 o 
 -25   7   5       75.30       77.07     56.96 o 
 -23   7   5      293.97      477.96     65.33 o 
 -21   7   5       68.78       93.72     45.12 o 
 -19   7   5        9.38       51.89     51.89 o 
 -17   7   5       38.44        6.83     47.81 o 
 -15   7   5       14.79       40.18     43.53 o 
 -13   7   5      315.05      274.45     45.73 o 
 -11   7   5     3774.66     3594.78    101.71 o 
  -9   7   5     2353.05     2493.45     86.52 o 
  -7   7   5     2937.74     3123.61     90.37 o 
  -5   7   5      234.74      287.13     38.47 o 
  -3   7   5      211.41      229.85     41.25 o 
  -1   7   5      565.89      434.36     47.60 o 
   1   7   5      381.76      391.11     42.44 o 
   3   7   5      615.50      721.16     55.71 o 
   5   7   5       33.44       50.35     34.62 o 
   7   7   5      156.74      143.10     41.34 o 
   9   7   5       24.84        9.58     35.11 o 
  11   7   5        7.76       31.83     38.20 o 
  13   7   5       40.93       59.80     37.77 o 
  15   7   5       34.69       21.55     43.12 o 
  17   7   5        1.41       29.74     35.69 o 
  19   7   5       60.35       67.83     42.39 o 
  21   7   5       40.82       65.84     39.50 o 
  23   7   5       70.63       33.56     40.75 o 
 -26   8   5        0.89       41.51     51.09 o 
 -24   8   5      170.54      123.50     60.08 o 
 -22   8   5      184.93      253.11     54.72 o 
 -20   8   5      848.44      714.28     72.46 o 
 -18   8   5     1696.75     2074.32     96.32 o 
 -16   8   5      177.06      195.26     50.97 o 
 -14   8   5      226.77      133.43     43.37 o 
 -12   8   5      187.94      267.28     42.37 o 
 -10   8   5      545.24      559.28     54.02 o 
  -8   8   5        1.02       15.49     37.19 o 
  -6   8   5       15.49       36.44     36.44 o 
  -4   8   5       63.77       87.02     36.00 o 
  -2   8   5      528.82      524.50     44.96 o 
   0   8   5      963.95      869.54     98.27 o 
   2   8   5      162.76      141.14     39.89 o 
   4   8   5      712.18      872.45     59.20 o 
   6   8   5      427.22      387.91     50.45 o 
   8   8   5      551.48      584.05     53.96 o 
  10   8   5       64.19       95.19     38.07 o 
  12   8   5      377.67      396.28     53.47 o 
  14   8   5        5.85       43.20     40.12 o 
  16   8   5       29.75        0.00     44.84 o 
  18   8   5        4.28       42.78     42.78 o 
  20   8   5       18.27       32.03     37.38 o 
  22   8   5       36.55       31.77     43.99 o 
 -25   9   5      155.93      138.18     53.38 o 
 -23   9   5      175.41      226.38     55.77 o 
 -21   9   5      179.74      211.84     57.16 o 
 -19   9   5       31.24       81.49     54.32 o 
 -17   9   5       81.92       54.23     54.23 o 
 -15   9   5       12.45       93.93     40.25 o 
 -13   9   5        9.52       23.09     42.89 o 
 -11   9   5      104.81       84.05     38.78 o 
  -9   9   5      301.07      373.11     44.27 o 
  -7   9   5      307.87      411.97     49.56 o 
  -5   9   5       59.19       73.18     36.59 o 
  -3   9   5     1154.55     1179.09     63.49 o 
  -1   9   5      744.27      656.01     57.44 o 
   1   9   5      349.05      386.53     57.82 o 
   3   9   5      353.21      396.70     49.20 o 
   5   9   5       81.98       80.77     43.49 o 
   7   9   5      372.34      509.82     53.17 o 
   9   9   5        1.47       28.18     43.83 o 
  11   9   5      706.70      677.94     59.09 o 
  13   9   5        0.38       39.76     45.87 o 
  15   9   5      595.73      617.98     62.39 o 
  17   9   5        2.87       19.90     42.64 o 
  19   9   5       99.36      122.88     42.74 o 
  21   9   5       93.12      130.11     44.19 o 
 -22  10   5        0.42       47.71     50.89 o 
 -20  10   5      348.78      313.56     62.05 o 
 -18  10   5      374.95      342.46     59.50 o 
 -16  10   5      173.05      254.73     52.92 o 
 -14  10   5       69.37      105.07     42.68 o 
 -12  10   5        8.46       16.19     32.39 o 
 -10  10   5       81.67       92.35     38.21 o 
  -8  10   5        6.22       28.14     34.39 o 
  -6  10   5      204.11      153.80     39.98 o 
  -4  10   5      113.37      121.53     42.54 o 
  -2  10   5       52.71       30.18     39.23 o 
   0  10   5       36.33       23.24     28.73 o 
   2  10   5      188.33      169.54     45.41 o 
   4  10   5      114.05       82.20     42.62 o 
   6  10   5      264.38      296.57     45.86 o 
   8  10   5      277.30      220.20     45.87 o 
  10  10   5        1.11       21.27     42.55 o 
  12  10   5      135.64      119.70     47.88 o 
  14  10   5        4.83       52.41     37.85 o 
  16  10   5        0.01       36.30     41.89 o 
  18  10   5       48.71        2.63     47.34 o 
  20  10   5       65.58       65.44     41.20 o 
 -21  11   5      255.60      296.93     57.76 o 
 -19  11   5        8.87       46.99     46.99 o 
 -17  11   5      128.91       76.35     50.89 o 
 -15  11   5       48.22      102.25     51.12 o 
 -13  11   5      256.78      318.26     57.28 o 
 -11  11   5      292.56      242.68     47.27 o 
  -9  11   5        0.04       12.44     40.43 o 
  -7  11   5      174.12      214.59     45.98 o 
  -5  11   5       62.75       24.20     39.33 o 
  -3  11   5      142.55      194.62     44.91 o 
  -1  11   5      204.77      288.60     47.60 o 
   1  11   5      871.98     1080.19     68.24 o 
   3  11   5      380.03      480.60     50.43 o 
   5  11   5      229.68      314.40     53.38 o 
   7  11   5      121.16      153.82     47.32 o 
   9  11   5        0.45        5.87     41.08 o 
  11  11   5       80.22       60.63     43.31 o 
  13  11   5       11.03       11.24     42.16 o 
  15  11   5      286.77      207.71     48.55 o 
  17  11   5        0.06       43.23     38.15 o 
 -18  12   5      193.15      213.16     50.33 o 
 -16  12   5        0.92        6.04     51.34 o 
 -14  12   5      381.56      344.31     54.84 o 
 -12  12   5        3.80       15.24     51.82 o 
 -10  12   5      525.14      557.59     66.66 o 
  -8  12   5        9.40       66.03     42.01 o 
  -6  12   5       59.35       97.93     41.54 o 
  -4  12   5       21.82       64.56     38.15 o 
  -2  12   5        0.68       72.67     34.88 o 
   0  12   5        8.63       48.83     27.48 o 
   2  12   5      198.65      200.34     48.75 o 
   4  12   5       26.44       37.07     45.62 o 
   6  12   5      553.63      399.17     56.61 o 
   8  12   5       20.52       19.59     41.97 o 
  10  12   5       98.07       85.15     41.19 o 
  12  12   5       13.70       18.68     40.02 o 
  14  12   5        0.01        7.67     38.37 o 
 -15  13   5       88.41       93.07     47.94 o 
 -13  13   5      530.24      508.13     65.76 o 
 -11  13   5       12.85      114.92     45.97 o 
  -9  13   5      366.63      321.17     57.35 o 
  -7  13   5        1.37        5.70     45.58 o 
  -5  13   5       21.24       42.35     42.35 o 
  -3  13   5      108.11      134.14     41.92 o 
  -1  13   5      128.41      141.05     44.25 o 
   1  13   5      479.77      443.46     57.49 o 
   3  13   5      245.08      227.49     51.45 o 
   5  13   5       97.19      114.99     48.13 o 
   7  13   5       41.70       42.08     42.08 o 
   9  13   5        9.88       35.98     38.56 o 
  11  13   5       50.05       58.17     16.66 o 
 -10  14   5      104.93      153.81     47.73 o 
  -8  14   5       91.99       69.06     50.46 o 
  -6  14   5       95.08      126.99     42.33 o 
  -4  14   5      108.48      181.09     44.62 o 
  -2  14   5        4.72       67.52     36.35 o 
   0  14   5        0.32       33.15     25.87 o 
   2  14   5       85.90      117.93     34.66 o 
   4  14   5        2.95       12.41     37.22 o 
   6  14   5      150.67      106.83     38.84 o 
 -28   0   6       49.98       29.74     43.25 o 
 -26   0   6      191.85      260.28     54.94 o 
 -24   0   6       60.50       66.64     42.40 o 
 -22   0   6      901.93     1063.70     68.62 o 
 -20   0   6     1604.75     1776.69     85.51 o 
 -18   0   6     5983.54     7017.43    149.31 o 
 -16   0   6     6147.30     6238.19    138.70 o 
 -14   0   6     5904.86     6645.12    136.18 o 
 -12   0   6     8832.12     8517.21    147.21 o 
 -10   0   6       12.05       25.87     37.37 o 
  -8   0   6     2456.48     2632.48     75.52 o 
  -6   0   6      141.08      128.42     29.64 o 
  -4   0   6     1901.86     1999.62     61.28 o 
  -2   0   6        2.02       11.97     23.94 o 
   0   0   6        0.34       22.84     19.88 o 
   2   0   6     3871.09     3981.27    112.15 o 
   4   0   6      354.87      410.30     55.64 o 
   6   0   6      598.87      694.24     58.72 o 
   8   0   6     5064.66     5930.62    131.04 o 
  10   0   6      740.89      767.94     61.56 o 
  12   0   6     3558.43     3477.39    105.57 o 
  14   0   6       51.21       41.36     41.36 o 
  16   0   6      825.55      883.47     61.31 o 
  18   0   6        4.25       28.60     39.00 o 
  20   0   6      536.04      621.87     50.23 o 
  22   0   6        3.99        2.16     32.42 o 
  24   0   6      200.38      259.87     38.21 o 
 -29   1   6        2.30       42.82     42.82 o 
 -27   1   6       90.55       34.62     43.27 o 
 -25   1   6       84.43       18.20     51.58 o 
 -23   1   6       86.25       21.89     43.79 o 
 -21   1   6        1.66       44.39     44.39 o 
 -19   1   6      285.60      389.79     57.04 o 
 -17   1   6       17.22       18.77     50.03 o 
 -15   1   6      144.40      100.64     51.84 o 
 -13   1   6       32.12       44.11     44.11 o 
 -11   1   6      276.99      275.11     47.72 o 
  -9   1   6        4.50       29.26     34.58 o 
  -7   1   6       48.62       73.18     30.27 o 
  -5   1   6      142.70      170.09     29.15 o 
  -3   1   6       28.16       65.62     19.44 o 
  -1   1   6        3.06       16.93     28.21 o 
   1   1   6       53.72      111.63     36.20 o 
   3   1   6       52.91       83.84     37.26 o 
   5   1   6        3.77        9.81     35.96 o 
   7   1   6      184.35      211.47     43.63 o 
   9   1   6      212.85      301.60     50.27 o 
  11   1   6      811.73      728.22     65.60 o 
  13   1   6      308.49      303.78     56.95 o 
  15   1   6      414.55      500.42     51.24 o 
  17   1   6        4.66        0.00     39.70 o 
  19   1   6        4.61       68.37     34.18 o 
  21   1   6        8.65       26.37     35.96 o 
  23   1   6       21.32       27.84     29.98 o 
  25   1   6       30.78        5.60     33.58 o 
 -28   2   6        6.25       68.98     43.11 o 
 -26   2   6        2.27       12.20     45.76 o 
 -24   2   6      189.38      227.87     56.96 o 
 -22   2   6     1066.80     1304.93     77.34 o 
 -20   2   6      858.35     1004.17     67.80 o 
 -18   2   6     1456.13     1430.28     79.82 o 
 -16   2   6      596.95      614.88     56.17 o 
 -14   2   6      507.06      541.19     54.42 o 
 -12   2   6      325.14      232.75     46.55 o 
 -10   2   6     3489.04     3553.16     94.91 o 
  -8   2   6      812.92      970.46     53.61 o 
  -6   2   6      341.96      279.04     36.17 o 
  -4   2   6      645.19      589.33     43.00 o 
  -2   2   6       83.16       98.79     29.37 o 
   0   2   6       42.80       56.85     21.91 o 
   2   2   6     2287.77     2684.99     82.66 o 
   4   2   6      438.83      470.82     46.46 o 
   6   2   6      651.37      602.47     60.35 o 
   8   2   6        7.08       68.13     42.18 o 
  10   2   6      510.32      547.80     61.95 o 
  12   2   6        1.58        3.22     45.05 o 
  14   2   6      258.04      281.01     53.08 o 
  16   2   6      434.00      390.71     56.64 o 
  18   2   6       11.16       19.61     44.80 o 
  20   2   6      419.66      496.31     54.28 o 
  22   2   6        0.40       49.10     35.07 o 
  24   2   6      134.03      150.71     37.16 o 
 -27   3   6      180.42      198.31     51.87 o 
 -25   3   6        0.02       83.22     41.60 o 
 -23   3   6      199.62      170.88     52.57 o 
 -21   3   6       63.26      122.69     49.73 o 
 -19   3   6      368.07      327.28     56.07 o 
 -17   3   6       16.52        6.49     45.41 o 
 -15   3   6       74.40      161.20     44.25 o 
 -13   3   6     1836.76     2062.81     82.64 o 
 -11   3   6       49.74       20.66     41.32 o 
  -9   3   6      406.13      488.42     51.11 o 
  -7   3   6       30.14       30.01     32.74 o 
  -5   3   6     2366.47     2640.87     76.66 o 
  -3   3   6      576.42      442.40     39.97 o 
  -1   3   6      858.14      898.65     51.19 o 
   1   3   6      332.43      481.86     45.46 o 
   3   3   6      587.47      632.64     52.72 o 
   5   3   6      371.32      331.37     43.77 o 
   7   3   6     1708.38     1485.53     75.86 o 
   9   3   6      735.58      772.21     63.81 o 
  11   3   6       53.53       51.05     51.05 o 
  13   3   6      152.70      216.96     47.16 o 
  15   3   6      253.46      295.76     51.84 o 
  17   3   6       70.27       72.65     40.68 o 
  19   3   6       21.59       13.35      4.17 o 
  21   3   6        8.38       52.34     34.89 o 
  23   3   6      128.82      189.64     44.62 o 
 -28   4   6        0.07       54.10     54.10 o 
 -26   4   6       21.99       51.22     54.42 o 
 -24   4   6       16.08       13.31     46.59 o 
 -22   4   6      199.26      210.27     50.87 o 
 -20   4   6       60.76      108.85     44.22 o 
 -18   4   6       31.76       67.35     43.78 o 
 -16   4   6        1.55        0.59     39.61 o 
 -14   4   6     3629.46     4103.08    112.37 o 
 -12   4   6      702.36      776.02     58.97 o 
 -10   4   6     1110.38      997.74     62.73 o 
  -8   4   6       96.00      108.93     34.39 o 
  -6   4   6      121.21      104.98     33.14 o 
  -4   4   6      591.36      585.41     43.56 o 
  -2   4   6      119.09       78.28     33.54 o 
   0   4   6      145.69      167.42     25.05 o 
   2   4   6      335.28      350.49     46.11 o 
   4   4   6        1.51        3.13     37.59 o 
   6   4   6      407.20      466.87     53.62 o 
   8   4   6     1096.81     1140.21     72.84 o 
  10   4   6        0.52       44.35     53.85 o 
  12   4   6      656.36      581.25     62.83 o 
  14   4   6      217.74      190.76     49.23 o 
  16   4   6       33.88       77.13     41.53 o 
  18   4   6        1.72       42.14     42.14 o 
  20   4   6      325.82      330.56     52.14 o 
  22   4   6        0.12        2.37     35.46 o 
 -27   5   6      162.17      144.47     59.67 o 
 -25   5   6        3.08       19.89     46.43 o 
 -23   5   6      631.10      672.56     71.88 o 
 -21   5   6      534.72      574.39     76.30 o 
 -19   5   6      440.00      410.34     65.78 o 
 -17   5   6      237.58      259.58     58.06 o 
 -15   5   6        4.39       63.40     43.38 o 
 -13   5   6      248.88      258.87     48.53 o 
 -11   5   6      321.23      430.38     49.90 o 
  -9   5   6       46.91       44.91     38.93 o 
  -7   5   6       26.00       11.52     28.79 o 
  -5   5   6      644.48      603.22     50.49 o 
  -3   5   6      478.25      432.45     42.12 o 
  -1   5   6     1687.59     1466.07     66.50 o 
   1   5   6      919.23      866.61     54.16 o 
   3   5   6     2231.62     1988.22     77.54 o 
   5   5   6     1370.39     1380.05     66.16 o 
   7   5   6     1702.55     1448.25     76.06 o 
   9   5   6     2660.52     2461.42     95.04 o 
  11   5   6      755.14      710.94     66.06 o 
  13   5   6     1374.98     1352.12     77.36 o 
  15   5   6        2.42        6.01     39.05 o 
  17   5   6       36.24      117.69     40.19 o 
  19   5   6      152.76      164.13     48.43 o 
  21   5   6        1.72       46.86     46.86 o 
  23   5   6       61.64      138.75     41.85 o 
 -26   6   6        7.79        9.68     48.41 o 
 -24   6   6       56.89       98.19     54.16 o 
 -22   6   6       16.46        6.95     48.65 o 
 -20   6   6        0.29       28.04     45.56 o 
 -18   6   6        1.11       62.73     45.30 o 
 -16   6   6        9.15       41.11     41.11 o 
 -14   6   6        0.75       23.36     36.71 o 
 -12   6   6       37.96       19.36     41.95 o 
 -10   6   6      613.93      667.74     55.90 o 
  -8   6   6      647.49      540.75     47.80 o 
  -6   6   6     1209.18     1082.66     60.79 o 
  -4   6   6      810.92      741.86     54.21 o 
  -2   6   6      289.17      339.48     43.15 o 
   0   6   6       74.67       36.90     27.13 o 
   2   6   6        1.14        9.13     39.53 o 
   4   6   6       53.38       37.33     43.54 o 
   6   6   6       91.12       81.89     44.09 o 
   8   6   6      118.66       94.82     50.56 o 
  10   6   6       10.98       53.48     50.33 o 
  12   6   6       65.93      114.82     49.64 o 
  14   6   6       26.71       33.29     48.41 o 
  16   6   6        0.08        2.91     40.72 o 
  18   6   6        2.85        8.24     43.95 o 
  20   6   6        0.78       22.86     40.64 o 
  22   6   6        2.99       22.90     41.21 o 
 -25   7   6       26.55      107.58     55.42 o 
 -23   7   6      401.66      421.84     64.63 o 
 -21   7   6       57.15       69.54     55.63 o 
 -19   7   6      362.13      296.21     59.39 o 
 -17   7   6        5.27       72.75     45.03 o 
 -15   7   6      419.55      363.48     57.74 o 
 -13   7   6      340.48      293.94     52.84 o 
 -11   7   6      102.79       63.83     38.30 o 
  -9   7   6      366.64      265.61     49.24 o 
  -7   7   6      181.63      136.94     41.67 o 
  -5   7   6       14.85       34.91     34.91 o 
  -3   7   6       82.43       57.79     40.45 o 
  -1   7   6      843.76      963.08     61.28 o 
   1   7   6      240.62      253.18     47.65 o 
   3   7   6      576.73      621.04     51.75 o 
   5   7   6      323.65      405.47     52.62 o 
   7   7   6       10.36       49.94     37.46 o 
   9   7   6      195.06      193.44     49.92 o 
  11   7   6       23.79       12.36     46.33 o 
  13   7   6      270.80      317.52     51.41 o 
  15   7   6        0.01       35.04     40.88 o 
  17   7   6       43.01       22.19     44.37 o 
  19   7   6       50.60       64.54     49.05 o 
  21   7   6        1.92       32.83     39.87 o 
 -22   8   6        3.36       97.53     50.44 o 
 -20   8   6       64.34      130.25     51.41 o 
 -18   8   6       21.65       17.19     51.55 o 
 -16   8   6      505.51      632.76     64.63 o 
 -14   8   6      170.98      253.32     49.99 o 
 -12   8   6      367.25      398.67     58.34 o 
 -10   8   6      136.01      131.82     40.80 o 
  -8   8   6       10.50       21.28     36.48 o 
  -6   8   6       82.55       60.09     17.84 o 
  -4   8   6       20.02        5.82     40.76 o 
  -2   8   6      786.82      859.12     58.04 o 
   0   8   6       31.74        9.52     24.59 o 
   2   8   6       46.59       41.59     41.59 o 
   4   8   6      120.44      114.62     36.20 o 
   6   8   6       12.19       36.58     45.72 o 
   8   8   6       11.44       27.51     39.75 o 
  10   8   6      127.28       72.93     48.62 o 
  12   8   6       60.23        8.96     47.78 o 
  14   8   6        4.43        5.79     46.33 o 
  16   8   6       15.22        5.53     46.98 o 
  18   8   6       61.63       41.38     41.38 o 
 -21   9   6      285.19      284.60     68.69 o 
 -19   9   6        3.48       13.32     53.28 o 
 -17   9   6      252.54      176.88     56.73 o 
 -15   9   6      255.45      236.58     66.07 o 
 -13   9   6       90.90      123.12     51.84 o 
 -11   9   6       92.87       69.45     47.36 o 
  -9   9   6       62.02        9.21     42.96 o 
  -7   9   6       32.84       41.82     41.82 o 
  -5   9   6      521.11      388.97     49.71 o 
  -3   9   6       95.85       57.78     40.44 o 
  -1   9   6      122.03      149.90     46.12 o 
   1   9   6        9.97       40.58     40.58 o 
   3   9   6      280.11      299.29     43.88 o 
   5   9   6        0.81       23.60     41.29 o 
   7   9   6      115.94       65.14     44.41 o 
   9   9   6       57.01       47.18     41.28 o 
  11   9   6       32.75       37.79     37.79 o 
  13   9   6      208.47      195.18     53.74 o 
  15   9   6       32.59       10.84     40.65 o 
  17   9   6      118.73      180.84     45.84 o 
 -20  10   6      386.46      423.64     62.60 o 
 -18  10   6      144.12      127.57     54.21 o 
 -16  10   6      624.87      649.53     67.19 o 
 -14  10   6      189.94      145.95     53.94 o 
 -12  10   6     1275.92     1306.98     84.22 o 
 -10  10   6      129.80      179.98     48.80 o 
  -8  10   6      806.43      881.40     59.55 o 
  -6  10   6       93.84      113.57     43.67 o 
  -4  10   6        9.59       17.18     37.20 o 
  -2  10   6      267.54      203.97     45.32 o 
   0  10   6        9.18       59.28     59.28 o 
   2  10   6       41.49       37.61     10.86 o 
   4  10   6       28.96       42.53     39.70 o 
   6  10   6      106.92      153.25     45.41 o 
   8  10   6        8.35       87.56     39.54 o 
  10  10   6      128.61       94.75     44.59 o 
  12  10   6       39.22       73.36     43.47 o 
  14  10   6        2.32       36.53     41.75 o 
 -17  11   6        2.43       78.20     51.12 o 
 -15  11   6       88.81      151.28     48.41 o 
 -13  11   6       59.48       60.18     48.14 o 
 -11  11   6      135.22      231.61     53.45 o 
  -9  11   6       18.71       55.38     49.56 o 
  -7  11   6      146.76      180.01     45.71 o 
  -5  11   6       21.62       42.06     39.25 o 
  -3  11   6       13.41       33.14     41.43 o 
  -1  11   6       13.60       38.27     41.00 o 
   1  11   6       43.99       19.01     43.46 o 
   3  11   6       10.19       32.47     40.59 o 
   5  11   6        7.71       32.32     40.40 o 
   7  11   6       69.20       42.75     42.75 o 
   9  11   6       25.88        0.00     42.10 o 
  11  11   6       32.65       46.17     38.46 o 
  13  11   6        7.48       14.79     41.89 o 
 -14  12   6       21.30       76.01     47.85 o 
 -12  12   6      337.58      328.91     59.03 o 
 -10  12   6        9.46       33.42     47.33 o 
  -8  12   6      223.83      257.99     49.40 o 
  -6  12   6      131.72      118.76     45.88 o 
  -4  12   6       26.11       42.47     42.47 o 
  -2  12   6       93.94       94.18     44.46 o 
   0  12   6       24.03       29.24     29.24 o 
   2  12   6       30.73       58.79     40.89 o 
   4  12   6        0.25        5.06     40.45 o 
   6  12   6       44.20       72.36     42.41 o 
   8  12   6       73.90       75.85     44.04 o 
  -7  13   6       12.33       68.37     37.97 o 
  -5  13   6       47.05       47.41     44.91 o 
  -3  13   6       44.11      100.70     39.30 o 
  -1  13   6        2.82       24.17     38.67 o 
   1  13   6       12.92       19.02     38.04 o 
   3  13   6       19.67       60.79     37.40 o 
 -25   1   7      647.75      544.93     67.07 o 
 -23   1   7       69.68       38.31     47.16 o 
 -21   1   7      418.30      417.36     63.97 o 
 -19   1   7        0.19       49.51     46.42 o 
 -17   1   7     1748.65     1687.38     86.69 o 
 -15   1   7      910.87      986.62     73.32 o 
 -13   1   7     1968.10     1924.36     89.23 o 
 -11   1   7       44.25       45.78     42.91 o 
  -9   1   7       63.26      119.96     35.44 o 
  -7   1   7     2603.84     2706.51     85.31 o 
  -5   1   7       10.49       34.23     31.78 o 
  -3   1   7     1189.07     1007.28     55.55 o 
  -1   1   7      369.26      394.05     51.40 o 
   1   1   7     1051.84     1069.63     70.28 o 
   3   1   7      187.43      280.20     49.82 o 
   5   1   7      645.48      620.82     61.43 o 
   7   1   7       74.19      204.14     46.09 o 
   9   1   7       13.87       35.90     48.95 o 
  11   1   7       12.02       44.30     44.30 o 
  13   1   7      148.28      195.89     51.23 o 
  15   1   7       62.01      152.45     47.99 o 
  17   1   7      475.27      398.63     62.41 o 
  19   1   7       35.53       84.59     44.64 o 
 -24   2   7       30.33        8.92     53.56 o 
 -22   2   7        1.83        6.19     52.64 o 
 -20   2   7      196.56      148.57     56.89 o 
 -18   2   7        2.05       19.05     50.80 o 
 -16   2   7        0.02       18.87     50.32 o 
 -14   2   7      950.83      966.73     70.81 o 
 -12   2   7      642.87      578.81     62.65 o 
 -10   2   7      498.01      605.05     57.34 o 
  -8   2   7      256.86      303.50     46.48 o 
  -6   2   7        0.15       18.11     33.62 o 
  -4   2   7      834.67      790.97     49.90 o 
  -2   2   7       97.13       79.74     37.20 o 
   0   2   7     1727.40     1709.91     96.63 o 
   2   2   7      202.82      246.70     49.33 o 
   4   2   7       19.33       27.95     43.48 o 
   6   2   7      596.41      633.35     63.01 o 
   8   2   7       74.18       54.07     54.07 o 
  10   2   7      982.13     1137.63     75.84 o 
  12   2   7      296.98      209.33     55.40 o 
  14   2   7      100.99       76.48     47.06 o 
  16   2   7        0.00       33.06     38.58 o 
  18   2   7        0.75       40.46     40.46 o 
  20   2   7        6.75       15.88     36.30 o 
 -25   3   7      613.28      501.36     68.63 o 
 -23   3   7       70.94       65.94     59.66 o 
 -21   3   7     1035.54     1041.36     80.86 o 
 -19   3   7      209.61      143.98     55.63 o 
 -17   3   7      961.68      844.89     75.02 o 
 -15   3   7     1080.87      976.20     77.07 o 
 -13   3   7      205.36      193.08     53.15 o 
 -11   3   7     1352.69     1133.26     72.35 o 
  -9   3   7       10.01       74.78     34.51 o 
  -7   3   7      931.10      927.98     57.15 o 
  -5   3   7       80.32       67.99     21.48 o 
  -3   3   7      455.59      568.23     47.13 o 
  -1   3   7      186.89      225.32     36.61 o 
   1   3   7      194.77      223.40     48.30 o 
   3   3   7      251.96      266.37     52.65 o 
   5   3   7     1295.15     1341.59     74.71 o 
   7   3   7        2.85       15.60     46.80 o 
   9   3   7      969.07      815.86     71.62 o 
  11   3   7        1.95       36.85     49.14 o 
  13   3   7       94.36       78.88     23.08 o 
  15   3   7       53.18       85.15     51.09 o 
  17   3   7      138.32       92.65     52.93 o 
  19   3   7       17.44       57.91     41.01 o 
 -24   4   7      245.62      348.75     59.69 o 
 -22   4   7       68.68       42.57     62.21 o 
 -20   4   7     1309.77     1093.74     86.97 o 
 -18   4   7      273.90      230.10     63.82 o 
 -16   4   7     1110.79     1200.59     83.15 o 
 -14   4   7      352.49      263.35     61.76 o 
 -12   4   7        8.64        9.42     40.83 o 
 -10   4   7       22.50       72.05     42.02 o 
  -8   4   7      179.55      139.62     39.83 o 
  -6   4   7       69.53       62.27     37.90 o 
  -4   4   7      412.41      423.47     53.06 o 
  -2   4   7       94.14       62.82     35.51 o 
   0   4   7      399.01      404.14     37.84 o 
   2   4   7       21.31       42.45     42.45 o 
   4   4   7      148.18      163.95     46.40 o 
   6   4   7      148.65      176.98     52.78 o 
   8   4   7      462.24      436.18     61.87 o 
  10   4   7        2.38       21.41     52.00 o 
  12   4   7        7.17       47.85     47.85 o 
  14   4   7      336.88      391.47     57.57 o 
  16   4   7        9.65       95.15     40.77 o 
  18   4   7      246.57      271.28     47.72 o 
 -23   5   7        0.02       55.29     55.29 o 
 -21   5   7       23.33       40.34     57.16 o 
 -19   5   7       15.15       95.44     61.34 o 
 -17   5   7       26.01       40.77     64.56 o 
 -15   5   7       13.47       10.02     56.76 o 
 -13   5   7       87.44      113.35     51.82 o 
 -11   5   7       49.20        9.31     43.47 o 
  -9   5   7       32.51       50.20     38.38 o 
  -7   5   7      296.10      272.44     47.74 o 
  -5   5   7      191.46      176.49     40.73 o 
  -3   5   7        1.87       16.27     37.97 o 
  -1   5   7      158.82       95.21     36.40 o 
   1   5   7      700.93      520.46     52.63 o 
   3   5   7      280.25      217.48     51.34 o 
   5   5   7       41.05       15.33     46.00 o 
   7   5   7      117.41      113.67     52.22 o 
   9   5   7     1355.46     1267.23     82.25 o 
  11   5   7       37.45       86.69     44.84 o 
  13   5   7       49.85       40.54     46.32 o 
  15   5   7       54.07      121.36     41.37 o 
  17   5   7       27.16       23.18     43.78 o 
 -22   6   7       90.50      102.41     59.46 o 
 -20   6   7      559.01      474.51     71.17 o 
 -18   6   7      412.30      504.86     78.46 o 
 -16   6   7      530.75      648.40     70.91 o 
 -14   6   7      590.08      616.28     72.50 o 
 -12   6   7      109.68      168.39     50.83 o 
 -10   6   7      359.93      330.91     54.65 o 
  -8   6   7      670.93      555.60     57.87 o 
  -6   6   7        1.59       66.75     36.15 o 
  -4   6   7      690.06      747.37     60.00 o 
  -2   6   7        0.77       35.72     35.72 o 
   0   6   7       70.85       86.20     25.94 o 
   2   6   7       15.69       61.17     40.78 o 
   4   6   7      247.80      363.65     56.64 o 
   6   6   7       93.71      135.52     51.20 o 
   8   6   7        7.38       27.05     57.11 o 
  10   6   7      249.51      254.97     59.29 o 
  12   6   7       19.37       17.32     46.19 o 
  14   6   7      210.79      160.52     58.11 o 
  16   6   7        0.02       59.90     41.66 o 
 -21   7   7       75.02      197.21     65.73 o 
 -19   7   7      259.85      201.07     63.67 o 
 -17   7   7      178.79      181.04     60.35 o 
 -15   7   7      543.39      637.03     75.91 o 
 -13   7   7       64.90        9.62     51.30 o 
 -11   7   7      307.24      317.68     58.59 o 
  -9   7   7       60.48      103.33     44.28 o 
  -7   7   7       41.18       79.34     39.66 o 
  -5   7   7        1.04       57.77     33.02 o 
  -3   7   7       75.27      108.92     35.40 o 
  -1   7   7      158.88      168.21     43.95 o 
   1   7   7      317.21      315.68     42.05 o 
   3   7   7        9.57       37.24     45.85 o 
   5   7   7      245.99      269.15     52.35 o 
   7   7   7      202.67      181.11     52.57 o 
   9   7   7       10.93       13.06      3.31 o 
  11   7   7      158.83      124.92     53.94 o 
  13   7   7        4.46       30.12     46.56 o 
  15   7   7       11.92       23.34     46.69 o 
 -18   8   7      255.32      383.76     65.04 o 
 -16   8   7       67.39      113.41     51.85 o 
 -14   8   7      330.76      486.60     66.79 o 
 -12   8   7      245.37      323.99     55.54 o 
 -10   8   7      467.05      407.18     53.50 o 
  -8   8   7       31.57       14.29     40.02 o 
  -6   8   7       23.72       49.75     41.47 o 
  -4   8   7      171.82      240.81     40.59 o 
  -2   8   7       38.88       45.69     34.95 o 
   0   8   7      290.62      344.95     35.37 o 
   2   8   7       87.20       30.17     46.63 o 
   4   8   7     1205.88     1089.27     75.03 o 
   6   8   7      569.32      483.98     61.55 o 
   8   8   7      506.85      499.18     64.13 o 
  10   8   7      360.78      288.25     60.39 o 
  12   8   7        4.47        7.99     45.26 o 
  14   8   7        3.68       27.90     43.12 o 
 -17   9   7       36.27       71.32     52.72 o 
 -15   9   7      144.47      175.81     52.43 o 
 -13   9   7        0.11        6.05     42.36 o 
 -11   9   7       37.90       97.03     49.98 o 
  -9   9   7      158.47       48.32     48.32 o 
  -7   9   7       26.89       82.49     41.24 o 
  -5   9   7       69.99      157.88     40.14 o 
  -3   9   7      195.60      213.25     42.08 o 
  -1   9   7       16.36        5.23     41.84 o 
   1   9   7       90.28       60.29     39.32 o 
   3   9   7        8.16        5.27     39.56 o 
   5   9   7       58.93        2.65     47.66 o 
   7   9   7       37.77       84.54     44.90 o 
   9   9   7      113.31       86.06     44.33 o 
  11   9   7       65.09       48.24     43.16 o 
 -12  10   7      174.63      233.10     54.01 o 
 -10  10   7       16.81       13.85     41.56 o 
  -8  10   7       54.65       10.77     45.73 o 
  -6  10   7       37.81       44.46     44.46 o 
  -4  10   7        5.44        2.79     35.79 o 
  -2  10   7        9.35       20.14     35.23 o 
   0  10   7       51.75       37.98     29.09 o 
   2  10   7        0.03       37.34     39.83 o 
   4  10   7       13.92        9.94     42.22 o 
   6  10   7        0.41        0.30     37.04 o 
   8  10   7        6.25       24.35     43.84 o 
  -9  11   7      145.31      131.24     41.17 o 
  -7  11   7        6.60        7.53     35.13 o 
  -5  11   7      153.19       61.23     48.98 o 
  -3  11   7       84.22       55.15     40.76 o 
  -1  11   7       24.35       35.38     40.11 o 
   1  11   7      151.78      172.64     44.28 o 
   3  11   7       43.43       99.18     43.82 o 
 -20   0   8      259.13      199.73     51.28 o 
 -18   0   8        7.39       83.97     44.78 o 
 -16   0   8      525.25      584.98     57.06 o 
 -14   0   8     1019.09      792.28     65.78 o 
 -12   0   8       90.37       45.10     47.92 o 
 -10   0   8      717.12      801.39     59.97 o 
  -8   0   8      402.42      377.87     56.75 o 
  -6   0   8      486.39      464.51     57.48 o 
  -4   0   8       73.74       78.97     21.38 o 
  -2   0   8      136.42      135.37     41.11 o 
   0   0   8      250.23      281.65     42.22 o 
   2   0   8      100.13       94.66     51.90 o 
   4   0   8       65.47      188.14     47.83 o 
   6   0   8      572.09      665.36     66.53 o 
   8   0   8       43.55      155.67     48.83 o 
  10   0   8       65.91       60.55     49.02 o 
  12   0   8      268.34      327.08     58.97 o 
  14   0   8        1.65       12.26     44.15 o 
 -19   1   8      172.61      291.47     53.76 o 
 -17   1   8        0.33       17.32     46.18 o 
 -15   1   8      370.19      309.63     54.97 o 
 -13   1   8        8.70       45.68     45.68 o 
 -11   1   8       27.27       30.54     38.87 o 
  -9   1   8       15.75        5.32     39.93 o 
  -7   1   8        2.85       10.05     35.17 o 
  -5   1   8      233.87      222.69     41.75 o 
  -3   1   8      483.82      442.97     38.78 o 
  -1   1   8      410.41      339.21     51.97 o 
   1   1   8      201.01      296.49     46.97 o 
   3   1   8      215.72      251.98     44.46 o 
   5   1   8        0.55       51.48     45.42 o 
   7   1   8       43.48        9.13     48.67 o 
   9   1   8        1.23       32.73     47.61 o 
  11   1   8       41.52       34.09     45.45 o 
  13   1   8        2.38       53.06     45.10 o 
  15   1   8       86.66       96.99     46.06 o 
 -20   2   8       36.95       57.71     57.71 o 
 -18   2   8      533.98      441.38     65.17 o 
 -16   2   8        0.70       20.91     47.80 o 
 -14   2   8        1.70       14.83     47.44 o 
 -12   2   8      207.67      107.30     52.20 o 
 -10   2   8      866.12      918.89     64.23 o 
  -8   2   8      213.39      152.02     44.86 o 
  -6   2   8      881.20      949.81     61.20 o 
  -4   2   8        0.30       27.98     32.65 o 
  -2   2   8      156.57      195.44     42.59 o 
   0   2   8       81.92       47.78     30.88 o 
   2   2   8      271.41      314.30     58.75 o 
   4   2   8       45.49      129.60     47.12 o 
   6   2   8      693.56      728.62     67.84 o 
   8   2   8       67.06       43.97     49.84 o 
  10   2   8      115.21       80.16     48.66 o 
  12   2   8      125.21      158.62     46.49 o 
  14   2   8       52.32       45.95     53.61 o 
 -19   3   8       24.01       90.86     51.49 o 
 -17   3   8      204.85      187.70     64.61 o 
 -15   3   8        5.26       21.50     46.07 o 
 -13   3   8      300.79      385.95     54.27 o 
 -11   3   8        4.65       43.63     43.63 o 
  -9   3   8      192.55      256.01     46.79 o 
  -7   3   8        0.09       15.39     35.91 o 
  -5   3   8      112.64      108.80     38.68 o 
  -3   3   8      211.06      197.60     31.64 o 
  -1   3   8      328.31      331.51     44.76 o 
   1   3   8        0.52       25.52     45.37 o 
   3   3   8       71.31       46.65     46.65 o 
   5   3   8      210.30      285.96     52.52 o 
   7   3   8       22.34       26.04     46.29 o 
   9   3   8       21.48       76.76     42.64 o 
  11   3   8       29.01       22.02     46.77 o 
  13   3   8       15.60       28.72     44.38 o 
 -18   4   8      969.95     1040.27     90.60 o 
 -16   4   8      450.28      395.45     69.04 o 
 -14   4   8      452.37      488.89     64.97 o 
 -12   4   8       82.68       86.83     50.90 o 
 -10   4   8      122.15      196.28     45.51 o 
  -8   4   8        8.78       42.64     39.97 o 
  -6   4   8       99.39      100.21     37.57 o 
  -4   4   8      113.88       29.28     36.60 o 
  -2   4   8      133.44      203.74     42.75 o 
   0   4   8        0.02       62.37     72.26 o 
   2   4   8      399.25      383.12     56.20 o 
   4   4   8       20.10       74.54     45.86 o 
   6   4   8        2.34       65.83     42.94 o 
   8   4   8        0.89       19.75     45.14 o 
  10   4   8      117.41       57.67     43.94 o 
  12   4   8        4.61       31.56     47.36 o 
 -17   5   8      478.96      516.09     72.38 o 
 -15   5   8       28.66       28.11     56.22 o 
 -13   5   8      635.13      577.61     76.01 o 
 -11   5   8        0.78       37.78     49.40 o 
  -9   5   8      362.86      375.48     54.81 o 
  -7   5   8       30.69       64.50     41.27 o 
  -5   5   8       76.69       89.05     37.10 o 
  -3   5   8      221.20      268.49     44.34 o 
  -1   5   8       20.23       40.71     40.71 o 
   1   5   8      166.94      199.64     47.91 o 
   3   5   8       14.84        2.75     44.01 o 
   5   5   8      183.88      236.87     50.15 o 
   7   5   8      164.20      171.88     49.90 o 
   9   5   8       80.80       84.21     48.89 o 
  11   5   8       15.94       10.48     44.55 o 
 -16   6   8      131.50      213.30     58.73 o 
 -14   6   8        7.95       21.25     51.60 o 
 -12   6   8        1.59       38.04     43.89 o 
 -10   6   8        4.05       19.47     47.29 o 
  -8   6   8       13.00       34.19     36.81 o 
  -6   6   8       55.36       42.61     37.59 o 
  -4   6   8        5.99       39.10     39.10 o 
  -2   6   8       10.32        4.91     34.38 o 
   0   6   8        3.28       11.43     26.57 o 
   2   6   8      166.04      111.86     46.82 o 
   4   6   8       50.62       92.99     45.16 o 
   6   6   8        1.98       37.39     42.73 o 
   8   6   8        8.83       42.26     42.26 o 
  10   6   8      176.32      194.86     48.80 o 
 -13   7   8      181.34      130.24     60.77 o 
 -11   7   8       32.72       13.89     44.45 o 
  -9   7   8      130.91      126.93     44.96 o 
  -7   7   8       21.06        0.00     40.30 o 
  -5   7   8      233.59      218.67     41.29 o 
  -3   7   8       34.77       44.43     13.32 o 
  -1   7   8      208.29      154.01     45.71 o 
   1   7   8       31.42       41.66     41.66 o 
   3   7   8      221.69      172.36     49.96 o 
   5   7   8      130.76       60.57     42.90 o 
   7   7   8       17.67       30.18     45.26 o 
 -10   8   8       68.60       57.44     41.78 o 
  -8   8   8        7.49       32.47     34.96 o 
  -6   8   8       15.16       23.99     35.98 o 
  -4   8   8       50.94        2.34     37.33 o 
  -2   8   8      277.47      268.61     41.51 o 
   0   8   8        0.38       43.93     39.31 o 
   2   8   8       14.18       53.67     42.00 o 
   4   8   8       89.02      171.68     44.68 o 
 -11   1   9      191.17      177.45     44.36 o 
  -9   1   9       38.28      135.51     45.17 o 
  -7   1   9        0.10       44.44     33.33 o 
  -5   1   9        3.75        3.99     37.94 o 
  -3   1   9       16.40       31.51     31.51 o 
  -1   1   9      268.41      343.55     47.71 o 
   1   1   9       53.54       77.02     46.21 o 
   3   1   9      322.04      426.75     56.55 o 
 -10   2   9       48.77       24.75     39.61 o 
  -8   2   9       30.23       34.74     44.00 o 
  -6   2   9      109.73      115.81     35.80 o 
  -4   2   9       14.01        0.00     29.80 o 
  -2   2   9      272.53      169.88     34.40 o 
   0   2   9        5.55        2.43     25.80 o 
   2   2   9        6.44       33.00     43.15 o 
  -7   3   9       91.60      155.93     41.73 o 
  -5   3   9       57.67       47.03     34.75 o 
  -3   3   9        0.03       24.66     30.82 o 
  -1   3   9        2.14       35.71     35.71 o 
   1   3   9        0.46        2.41     40.98 o 
  -4   4   9      378.97      300.94     40.67 o 
  -2   4   9        2.10        0.00     33.51 o 
                                                 
